# Supplementary material for: Bis[3-(pyrazin-2-yl)-5-(pyridin-2-yl-κN)-1,2,4-triazol-1-ido-κN 1]copper(II)
Source: Acta Crystallogr Sect E Struct Rep Online. 2012 Apr 25;68(Pt 5):m669. doi: 10.1107/S1600536812016777 (PMC3344390; doi:10.1107/S1600536812016777)
Supplement: Supplementary file 1 [file e-68-0m669-sup1.cif]

##############################################################################
#                                                                            #
# This CIF contains the data in a paper accepted for publication in          #
# Acta Crystallographica Section E. It conforms to the requirements of       #
# Notes for Authors for Acta Crystallographica Section E, and has been       #
# peer reviewed under the auspices of the IUCr Commission on Journals.       #
#                                                                            #
# Full details of the Crystallographic Information File format               #
# are given in the paper "The Crystallographic Information File (CIF):       #
# a New Standard Archive File for Crystallography" by S. R. Hall, F. H.      #
# Allen and I. D. Brown [Acta Cryst. (1991), A47, 655-685].                  #
#                                                                            #
# The current version of the core CIF dictionary is obtainable from          #
# ftp://ftp.iucr.org/pub/cif_core.dic.                                       #
#                                                                            #
# Software is freely available for graphical display of the structure(s)     #
# in this CIF. For information consult the CIF software page                 #
# http://www.iucr.org/resources/cif/software.                                #
#                                                                            #
# This file may be used for bona fide research purposes within the           #
# scientific community so long as proper attribution is given to the journal # 
# article from which it was obtained.                                        #
#                                                                            #
##############################################################################
data_I
_audit_creation_method     SHELXL-97
_chemical_name_systematic
;
Bis[3-(pyrazin-2-yl)-5-(pyridin-2-yl-\k<i>N</i>)-1,2,4-triazol-1-ido-
\k<i>N</i>^1^]copper(II)
;
_chemical_name_common
                'bis[2-(5-(pyridin-3-yl)-1,2,4-triazol-3-yl)pyrazine]copper(II)'
_chemical_formula_moiety     'C22 H14 Cu N12'
_chemical_formula_sum     'C22 H14 Cu N12'
_chemical_formula_iupac     '[Cu (C11 H7 N6)2]'
_chemical_formula_weight     509.99
_chemical_melting_point     ?
_symmetry_cell_setting     monoclinic
_symmetry_space_group_name_H-M     'P 21/c'
_symmetry_space_group_name_Hall     '-P 2ybc'
loop_
    _symmetry_equiv_pos_as_xyz
    'x, y, z'
    '-x, y+1/2, -z+1/2'
    '-x, -y, -z'
    'x, -y-1/2, z-1/2'
_cell_length_a     11.9735(4)
_cell_length_b     10.7539(3)
_cell_length_c     8.0162(3)
_cell_angle_alpha     90.00
_cell_angle_beta     106.500(4)
_cell_angle_gamma     90.00
_cell_volume     989.67(6)
_cell_formula_units_Z     2
_cell_measurement_reflns_used     2919
_cell_measurement_theta_min     2.6
_cell_measurement_theta_max     25.00
_cell_measurement_temperature     293(2)
_cell_special_details     ?
_exptl_crystal_description     block
_exptl_crystal_colour     black
_exptl_crystal_size_max     0.20
_exptl_crystal_size_mid     0.20
_exptl_crystal_size_min     0.20
_exptl_crystal_density_diffrn     1.711
_exptl_crystal_density_meas     ?
_exptl_crystal_density_method     'not measured'
_exptl_crystal_F_000     518
_exptl_absorpt_coefficient_mu     1.147
_exptl_absorpt_correction_type     multi-scan
_exptl_absorpt_process_details     '(SADABS; Sheldrick, 1996)'
_exptl_absorpt_correction_T_min     0.795
_exptl_absorpt_correction_T_max     0.795
_exptl_special_details     ?
_diffrn_ambient_temperature     293(2)
_diffrn_radiation_type     MoK\a
_diffrn_radiation_wavelength     0.71073
_diffrn_radiation_source     'fine-focus sealed tube'
_diffrn_radiation_monochromator     graphite
_diffrn_measurement_device_type     'Bruker SMART APEX \I'
_diffrn_measurement_method     '\w--2\q'
_diffrn_detector_area_resol_mean     8.192
_diffrn_reflns_number     3248
_diffrn_reflns_av_R_equivalents     0.0213
_diffrn_reflns_av_sigmaI/netI     0.0340
_diffrn_reflns_theta_min     2.60
_diffrn_reflns_theta_max     25.00
_diffrn_reflns_theta_full     25.00
_diffrn_measured_fraction_theta_max     0.999
_diffrn_measured_fraction_theta_full     0.999
_diffrn_reflns_limit_h_min     -14
_diffrn_reflns_limit_h_max     13
_diffrn_reflns_limit_k_min     -11
_diffrn_reflns_limit_k_max     12
_diffrn_reflns_limit_l_min     -9
_diffrn_reflns_limit_l_max     6
_diffrn_standards_number     0
_diffrn_standards_interval_count     .
_diffrn_standards_interval_time     .
_diffrn_standards_decay_%     ?
_refine_special_details
;
Refinement of <i>F</i>^2^ against ALL reflections. The weighted <i>R</i>-factor
<i>wR</i> and goodness of fit <i>S</i> are based on <i>F</i>^2^, conventional
<i>R</i>-factors <i>R</i> are based on <i>F</i>, with <i>F</i> set to zero for
negative <i>F</i>^2^. The threshold expression of <i>F</i>^2^ >
\s(<i>F</i>^2^) is used only for calculating <i>R</i>-factors(gt) <i>etc</i>.
and is not relevant to the choice of reflections for refinement.
<i>R</i>-factors based on <i>F</i>^2^ are statistically about twice as large
as those based on <i>F</i>, and <i>R</i>- factors based on ALL data will be
even larger.
;
_reflns_number_total     1739
_reflns_number_gt     1451
_reflns_threshold_expression     I>2\s(I)
_refine_ls_structure_factor_coef     Fsqd
_refine_ls_matrix_type     full
_refine_ls_R_factor_all     0.0428
_refine_ls_R_factor_gt     0.0326
_refine_ls_wR_factor_gt     0.0779
_refine_ls_wR_factor_ref     0.0830
_refine_ls_goodness_of_fit_ref     1.061
_refine_ls_restrained_S_all     1.061
_refine_ls_number_reflns     1739
_refine_ls_number_parameters     160
_refine_ls_number_restraints     0
_refine_ls_hydrogen_treatment     constr
_refine_ls_weighting_scheme     calc
_refine_ls_weighting_details
         'calc w=1/[\s^2^(Fo^2^)+(0.0356P)^2^+0.5521P] where P=(Fo^2^+2Fc^2^)/3'
_atom_sites_solution_hydrogens     geom
_atom_sites_solution_primary     direct
_atom_sites_solution_secondary     difmap
_refine_ls_shift/su_max     0.000
_refine_ls_shift/su_mean     0.000
_refine_diff_density_max     0.276
_refine_diff_density_min     -0.273
_refine_ls_extinction_method     none
_refine_ls_extinction_coef     ?
loop_
    _atom_type_symbol
    _atom_type_description
    _atom_type_scat_dispersion_real
    _atom_type_scat_dispersion_imag
    _atom_type_scat_source
    'C' 'C' 0.0033 0.0016
                         'International Tables Vol C Tables 4.2.6.8 and 6.1.1.4'
    'H' 'H' 0.0000 0.0000
                         'International Tables Vol C Tables 4.2.6.8 and 6.1.1.4'
    'N' 'N' 0.0061 0.0033
                         'International Tables Vol C Tables 4.2.6.8 and 6.1.1.4'
    'Cu' 'Cu' 0.3201 1.2651
                         'International Tables Vol C Tables 4.2.6.8 and 6.1.1.4'
_computing_data_collection     'SMART (Bruker, 2001)'
_computing_cell_refinement     'SAINT (Bruker, 2001)'
_computing_data_reduction     'SAINT (Bruker, 2001)'
_computing_structure_solution     'SHELXS97 (Sheldrick, 2008)'
_computing_structure_refinement     'SHELXL97 (Sheldrick, 2008)'
_computing_molecular_graphics     'DIAMOND (Brandenburg & Putz, 2006)'
_computing_publication_material     'publCIF (Westrip, 2010)'
loop_
    _atom_site_type_symbol
    _atom_site_label
    _atom_site_fract_x
    _atom_site_fract_y
    _atom_site_fract_z
    _atom_site_U_iso_or_equiv
    _atom_site_thermal_displace_type
    _atom_site_calc_flag
    _atom_site_refinement_flags
    _atom_site_occupancy
    Cu Cu1 1.00000 1.00000 0.00000 0.0286(2) Uani . . 1.000
    N N1 1.10513(18) 0.85051(18) 0.0123(3) 0.0267(7) Uani . . 1.000
    N N2 0.91236(19) 0.87911(18) 0.0980(3) 0.0288(7) Uani . . 1.000
    N N3 0.81241(19) 0.87336(18) 0.1478(3) 0.0298(7) Uani . . 1.000
    N N4 0.88670(18) 0.67872(18) 0.1531(3) 0.0282(7) Uani . . 1.000
    N N5 0.6786(2) 0.5834(2) 0.2120(3) 0.0376(8) Uani . . 1.000
    N N6 0.5319(2) 0.7455(2) 0.3250(3) 0.0398(8) Uani . . 1.000
    C C1 1.0605(2) 0.7434(2) 0.0551(3) 0.0250(8) Uani . . 1.000
    C C2 1.1125(2) 0.6297(2) 0.0511(3) 0.0319(8) Uani . . 1.000
    C C3 1.2139(2) 0.6250(2) 0.0029(4) 0.0344(9) Uani . . 1.000
    C C4 1.2622(2) 0.7337(2) -0.0353(4) 0.0355(9) Uani . . 1.000
    C C5 1.2058(2) 0.8444(2) -0.0294(3) 0.0307(8) Uani . . 1.000
    C C6 0.9528(2) 0.7623(2) 0.1032(3) 0.0257(8) Uani . . 1.000
    C C7 0.8009(2) 0.7528(2) 0.1784(3) 0.0262(8) Uani . . 1.000
    C C8 0.6998(2) 0.7053(2) 0.2278(3) 0.0258(8) Uani . . 1.000
    C C9 0.6261(2) 0.7845(2) 0.2850(4) 0.0328(9) Uani . . 1.000
    C C10 0.5123(3) 0.6236(3) 0.3091(4) 0.0420(10) Uani . . 1.000
    C C11 0.5841(3) 0.5442(3) 0.2539(4) 0.0446(10) Uani . . 1.000
    H H2 1.07980 0.55750 0.08060 0.0380 Uiso calc R 1.000
    H H3 1.24950 0.54900 -0.00390 0.0410 Uiso calc R 1.000
    H H4 1.33200 0.73230 -0.06470 0.0430 Uiso calc R 1.000
    H H5 1.23870 0.91770 -0.05530 0.0370 Uiso calc R 1.000
    H H9 0.64390 0.86880 0.29570 0.0390 Uiso calc R 1.000
    H H10 0.44770 0.59120 0.33650 0.0500 Uiso calc R 1.000
    H H11 0.56640 0.45980 0.24520 0.0530 Uiso calc R 1.000
loop_
    _atom_site_aniso_label
    _atom_site_aniso_U_11
    _atom_site_aniso_U_22
    _atom_site_aniso_U_33
    _atom_site_aniso_U_12
    _atom_site_aniso_U_13
    _atom_site_aniso_U_23
    Cu1 0.0274(3) 0.0210(2) 0.0417(3) 0.0025(2) 0.0166(2) 0.0069(2)
    N1 0.0255(11) 0.0248(11) 0.0306(12) -0.0007(9) 0.0092(9) 0.0017(9)
    N2 0.0296(12) 0.0218(11) 0.0384(13) 0.0016(9) 0.0150(10) 0.0034(9)
    N3 0.0308(12) 0.0241(11) 0.0392(13) -0.0009(10) 0.0174(10) 0.0027(10)
    N4 0.0278(12) 0.0226(11) 0.0364(13) -0.0014(9) 0.0127(10) 0.0008(9)
    N5 0.0386(14) 0.0235(11) 0.0580(16) -0.0004(11) 0.0257(12) -0.0021(11)
    N6 0.0340(14) 0.0332(13) 0.0579(16) 0.0034(11) 0.0222(12) -0.0018(11)
    C1 0.0237(13) 0.0249(13) 0.0252(13) -0.0014(11) 0.0051(11) 0.0005(11)
    C2 0.0345(15) 0.0234(13) 0.0378(15) -0.0019(12) 0.0104(12) -0.0004(11)
    C3 0.0341(16) 0.0282(14) 0.0429(16) 0.0073(12) 0.0142(13) -0.0013(12)
    C4 0.0304(15) 0.0365(15) 0.0433(17) 0.0050(13) 0.0166(14) 0.0024(13)
    C5 0.0262(14) 0.0270(14) 0.0408(16) -0.0008(11) 0.0127(12) 0.0046(12)
    C6 0.0269(14) 0.0204(13) 0.0301(15) -0.0008(11) 0.0085(12) 0.0019(10)
    C7 0.0287(14) 0.0231(12) 0.0282(14) -0.0015(11) 0.0106(12) -0.0003(10)
    C8 0.0279(14) 0.0226(13) 0.0279(14) -0.0006(11) 0.0097(11) 0.0022(11)
    C9 0.0350(16) 0.0233(13) 0.0428(16) -0.0003(12) 0.0156(13) -0.0003(12)
    C10 0.0337(16) 0.0381(16) 0.060(2) -0.0052(13) 0.0225(15) 0.0020(14)
    C11 0.0429(18) 0.0256(14) 0.073(2) -0.0053(13) 0.0291(17) 0.0016(14)
_geom_special_details
;
 Bond distances, angles etc. have been calculated using the
 rounded fractional coordinates. All su's are estimated
 from the variances of the (full) variance-covariance matrix.
 The cell esds are taken into account in the estimation of
 distances, angles and torsion angles
;
loop_
    _geom_bond_atom_site_label_1
    _geom_bond_atom_site_label_2
    _geom_bond_site_symmetry_1
    _geom_bond_site_symmetry_2
    _geom_bond_distance
    _geom_bond_publ_flag
    Cu1 N1 . . 2.027(2) no
    Cu1 N2 . . 1.969(2) no
    Cu1 N1 . 3_775 2.027(2) no
    Cu1 N2 . 3_775 1.969(2) no
    N1 C1 . . 1.354(3) no
    N1 C5 . . 1.341(3) no
    N2 N3 . . 1.366(3) no
    N2 C6 . . 1.343(3) no
    N3 C7 . . 1.334(3) no
    N4 C6 . . 1.332(3) no
    N4 C7 . . 1.360(3) no
    N5 C8 . . 1.334(3) no
    N5 C11 . . 1.337(4) no
    N6 C9 . . 1.325(4) no
    N6 C10 . . 1.332(4) no
    C1 C2 . . 1.377(3) no
    C1 C6 . . 1.461(3) no
    C2 C3 . . 1.376(4) no
    C3 C4 . . 1.377(3) no
    C4 C5 . . 1.376(3) no
    C7 C8 . . 1.468(3) no
    C8 C9 . . 1.394(3) no
    C10 C11 . . 1.371(5) no
    C2 H2 . . 0.9300 no
    C3 H3 . . 0.9300 no
    C4 H4 . . 0.9300 no
    C5 H5 . . 0.9300 no
    C9 H9 . . 0.9300 no
    C10 H10 . . 0.9300 no
    C11 H11 . . 0.9300 no
loop_
    _geom_angle_atom_site_label_1
    _geom_angle_atom_site_label_2
    _geom_angle_atom_site_label_3
    _geom_angle_site_symmetry_1
    _geom_angle_site_symmetry_2
    _geom_angle_site_symmetry_3
    _geom_angle
    _geom_angle_publ_flag
    N1 Cu1 N2 . . . 81.43(9) no
    N1 Cu1 N1 . . 3_775 180.00 no
    N1 Cu1 N2 . . 3_775 98.58(9) no
    N1 Cu1 N2 3_775 . . 98.58(9) no
    N2 Cu1 N2 . . 3_775 180.00 no
    N1 Cu1 N2 3_775 . 3_775 81.43(9) no
    Cu1 N1 C1 . . . 113.74(17) no
    Cu1 N1 C5 . . . 128.07(16) no
    C1 N1 C5 . . . 118.0(2) no
    Cu1 N2 N3 . . . 139.18(16) no
    Cu1 N2 C6 . . . 113.69(18) no
    N3 N2 C6 . . . 106.66(19) no
    N2 N3 C7 . . . 104.0(2) no
    C6 N4 C7 . . . 100.83(19) no
    C8 N5 C11 . . . 116.0(2) no
    C9 N6 C10 . . . 115.3(3) no
    N1 C1 C2 . . . 122.4(2) no
    N1 C1 C6 . . . 112.9(2) no
    C2 C1 C6 . . . 124.7(2) no
    C1 C2 C3 . . . 118.7(2) no
    C2 C3 C4 . . . 119.4(2) no
    C3 C4 C5 . . . 119.1(2) no
    N1 C5 C4 . . . 122.4(2) no
    N2 C6 N4 . . . 113.6(2) no
    N2 C6 C1 . . . 117.4(2) no
    N4 C6 C1 . . . 129.0(2) no
    N3 C7 N4 . . . 114.8(2) no
    N3 C7 C8 . . . 121.6(2) no
    N4 C7 C8 . . . 123.5(2) no
    N5 C8 C7 . . . 117.7(2) no
    N5 C8 C9 . . . 120.7(2) no
    C7 C8 C9 . . . 121.6(2) no
    N6 C9 C8 . . . 123.2(2) no
    N6 C10 C11 . . . 122.3(3) no
    N5 C11 C10 . . . 122.5(3) no
    C1 C2 H2 . . . 121.00 no
    C3 C2 H2 . . . 121.00 no
    C2 C3 H3 . . . 120.00 no
    C4 C3 H3 . . . 120.00 no
    C3 C4 H4 . . . 120.00 no
    C5 C4 H4 . . . 120.00 no
    N1 C5 H5 . . . 119.00 no
    C4 C5 H5 . . . 119.00 no
    N6 C9 H9 . . . 118.00 no
    C8 C9 H9 . . . 118.00 no
    N6 C10 H10 . . . 119.00 no
    C11 C10 H10 . . . 119.00 no
    N5 C11 H11 . . . 119.00 no
    C10 C11 H11 . . . 119.00 no
loop_
    _geom_torsion_atom_site_label_1
    _geom_torsion_atom_site_label_2
    _geom_torsion_atom_site_label_3
    _geom_torsion_atom_site_label_4
    _geom_torsion_site_symmetry_1
    _geom_torsion_site_symmetry_2
    _geom_torsion_site_symmetry_3
    _geom_torsion_site_symmetry_4
    _geom_torsion
    _geom_torsion_publ_flag
    N2 Cu1 N1 C1 . . . . 8.16(18) no
    N2 Cu1 N1 C1 3_775 . . . -171.84(18) no
    N2 Cu1 N1 C5 . . . . -177.6(2) no
    N2 Cu1 N1 C5 3_775 . . . 2.4(2) no
    N1 Cu1 N2 N3 . . . . -178.5(3) no
    N1 Cu1 N2 N3 3_775 . . . 1.5(3) no
    N1 Cu1 N2 C6 . . . . -7.77(18) no
    N1 Cu1 N2 C6 3_775 . . . 172.23(18) no
    Cu1 N1 C5 C4 . . . . -172.0(2) no
    C1 N1 C5 C4 . . . . 2.1(4) no
    Cu1 N1 C1 C2 . . . . 172.57(18) no
    C5 N1 C1 C2 . . . . -2.3(4) no
    Cu1 N1 C1 C6 . . . . -6.9(3) no
    C5 N1 C1 C6 . . . . 178.2(2) no
    N3 N2 C6 C1 . . . . -179.9(2) no
    Cu1 N2 C6 N4 . . . . -173.66(17) no
    Cu1 N2 N3 C7 . . . . 170.9(2) no
    C6 N2 N3 C7 . . . . -0.2(3) no
    N3 N2 C6 N4 . . . . 0.0(3) no
    Cu1 N2 C6 C1 . . . . 6.4(3) no
    N2 N3 C7 C8 . . . . -177.0(2) no
    N2 N3 C7 N4 . . . . 0.3(3) no
    C7 N4 C6 C1 . . . . -179.9(2) no
    C6 N4 C7 N3 . . . . -0.3(3) no
    C7 N4 C6 N2 . . . . 0.2(3) no
    C6 N4 C7 C8 . . . . 177.0(2) no
    C8 N5 C11 C10 . . . . 0.3(4) no
    C11 N5 C8 C7 . . . . -178.3(2) no
    C11 N5 C8 C9 . . . . 0.0(4) no
    C9 N6 C10 C11 . . . . -0.5(4) no
    C10 N6 C9 C8 . . . . 0.8(4) no
    N1 C1 C6 N2 . . . . 0.5(3) no
    N1 C1 C2 C3 . . . . 0.4(4) no
    C2 C1 C6 N4 . . . . 1.1(4) no
    C2 C1 C6 N2 . . . . -179.0(2) no
    N1 C1 C6 N4 . . . . -179.5(2) no
    C6 C1 C2 C3 . . . . 179.8(2) no
    C1 C2 C3 C4 . . . . 1.7(4) no
    C2 C3 C4 C5 . . . . -2.0(4) no
    C3 C4 C5 N1 . . . . 0.0(4) no
    N3 C7 C8 N5 . . . . 162.8(2) no
    N4 C7 C8 C9 . . . . 167.4(2) no
    N4 C7 C8 N5 . . . . -14.3(4) no
    N3 C7 C8 C9 . . . . -15.5(4) no
    C7 C8 C9 N6 . . . . 177.6(2) no
    N5 C8 C9 N6 . . . . -0.6(4) no
    N6 C10 C11 N5 . . . . -0.1(5) no
loop_
    _geom_hbond_atom_site_label_D
    _geom_hbond_atom_site_label_H
    _geom_hbond_atom_site_label_A
    _geom_hbond_site_symmetry_A
    _geom_hbond_distance_DH
    _geom_hbond_distance_HA
    _geom_hbond_distance_DA
    _geom_hbond_angle_DHA
    _geom_hbond_publ_flag
    C3 H3 N5 3_765 0.93 2.52 3.303(3) 141 no
    C5 H5 N3 3_775 0.93 2.39 3.169(3) 141 no
_iucr_refine_instructions_details
;
TITL I in P21/c
CELL 0.71073 11.9735 10.7539 8.0162 90 106.5 90
ZERR 2 0.0004 0.0003 0.0003 0 0.004 0
LATT 1
SYMM -X,0.5+Y,0.5-Z
SFAC C  H  N  Cu
UNIT 44 28 24 2
OMIT  -3.00  50.01
L.S. 4
ACTA
BOND $H
FMAP 2
PLAN 20
conf
htab
htab 2
WGHT  0.035600  0.552100
FVAR  4.711480
C1     1   0.939472  1.256596 -0.055057 11.000000  0.023710  0.024850 =
           0.025240  0.000520  0.005140 -0.001430
C2     1   0.887468  1.370306 -0.051143 11.000000  0.034500  0.023380 =
           0.037800 -0.000360  0.010390 -0.001890
AFIX 43
H2     2   0.920223  1.442512 -0.080558 11.000000 -1.200000
AFIX 0
C3     1   0.786071  1.375030 -0.002855 11.000000  0.034110  0.028220 =
           0.042860 -0.001290  0.014210  0.007270
AFIX 43
H3     2   0.750477  1.450983  0.003926 11.000000 -1.200000
AFIX 0
C4     1   0.737778  1.266297  0.035335 11.000000  0.030360  0.036480 =
           0.043300  0.002420  0.016590  0.004950
AFIX 43
H4     2   0.668028  1.267663  0.064719 11.000000 -1.200000
AFIX 0
C5     1   0.794156  1.155568  0.029419 11.000000  0.026160  0.026960 =
           0.040830  0.004640  0.012650 -0.000800
AFIX 43
H5     2   0.761254  1.082330  0.055285 11.000000 -1.200000
AFIX 0
C6     1   0.952630  0.762295  0.103235 11.000000  0.026850  0.020410 =
           0.030080  0.001880  0.008520 -0.000820
C7     1   0.800919  0.752778  0.178432 11.000000  0.028670  0.023090 =
           0.028200 -0.000340  0.010650 -0.001480
C8     1   0.699842  0.705309  0.227782 11.000000  0.027920  0.022620 =
           0.027910  0.002190  0.009700 -0.000590
C9     1   0.626092  0.784465  0.285028 11.000000  0.034980  0.023330 =
           0.042790 -0.000280  0.015650 -0.000340
AFIX 43
H9     2   0.643902  0.868798  0.295661 11.000000 -1.200000
AFIX 0
C10    1   0.512289  0.623607  0.309143 11.000000  0.033710  0.038100 =
           0.059660  0.002040  0.022480 -0.005250
AFIX 43
H10    2   0.447653  0.591169  0.336467 11.000000 -1.200000
AFIX 0
C11    1   0.584127  0.544192  0.253862 11.000000  0.042880  0.025580 =
           0.072690  0.001580  0.029150 -0.005320
AFIX 43
H11    2   0.566405  0.459811  0.245192 11.000000 -1.200000
AFIX 0
N1     3   0.894869  1.149491 -0.012320 11.000000  0.025460  0.024770 =
           0.030570  0.001720  0.009230 -0.000740
N2     3   0.912359  0.879109  0.097958 11.000000  0.029560  0.021820 =
           0.038400  0.003380  0.014970  0.001640
N3     3   0.812407  0.873365  0.147814 11.000000  0.030820  0.024150 =
           0.039170  0.002650  0.017440 -0.000850
N4     3   0.886696  0.678722  0.153070 11.000000  0.027840  0.022590 =
           0.036360  0.000820  0.012700 -0.001390
N5     3   0.678555  0.583424  0.212012 11.000000  0.038630  0.023550 =
           0.057970 -0.002080  0.025740 -0.000410
N6     3   0.531882  0.745456  0.325028 11.000000  0.034020  0.033170 =
           0.057890 -0.001850  0.022230  0.003430
Cu1    4   1.000000  1.000000  0.000000 10.500000  0.027420  0.020960 =
           0.041710  0.006890  0.016630  0.002520
HKLF 4
END
;
data_global
_journal_date_recd_electronic     2012-03-19
_journal_date_accepted     2012-04-17
_journal_name_full     'Acta Crystallographica, Section E'
_journal_year     2012
_journal_volume     68
_journal_issue      5
_journal_page_first     m669
_journal_page_last     m669
_journal_paper_category     QM
_journal_paper_doi     10.1107/S1600536812016777
_journal_coeditor_code     ZS2193
_publ_contact_author_name     'Zhi-Liang Liu'
_publ_contact_author_address
;
College of Chemistry and Chemical Engineering
Inner Mongolia University
Hohhot
People's Republic of China
;
_publ_contact_author_email     cezlliu@imu.edu.cn
_publ_contact_author_fax     +86-471-4992147
_publ_contact_author_phone     +86-471-4992147
_publ_section_title
;\
Bis[3-(pyrazin-2-yl)-5-(pyridin-2-yl-\k<i>N</i>)-1,2,4-triazol-1-ido-\
\k<i>N</i>^1^]copper(II)
;
loop_
    _publ_author_name
    _publ_author_footnote
    _publ_author_address
    'Cong, Lin-Lin' .
;
College of Chemistry and Chemical Engineering
Inner Mongolia University
Hohhot
People's Republic of China
;
    'Kang, Min-Yan' .
;
College of Chemistry and Chemical Engineering
Inner Mongolia University
Hohhot
People's Republic of China
;
    'Ji, Yu-Fei' .
;
College of Chemistry and Chemical Engineering
Inner Mongolia University
Hohhot
People's Republic of China
;
    'Liu, Zhi-Liang' .
;
College of Chemistry and Chemical Engineering
Inner Mongolia University
Hohhot
People's Republic of China
;
