# Supplementary material for: Bis[3-(pyrazin-2-yl)-5-(pyridin-2-yl-κN)-1,2,4-triazol-1-ido-κN 1]copper(II)
Source: Acta Crystallogr Sect E Struct Rep Online. 2012 Apr 25;68(Pt 5):m669. doi: 10.1107/S1600536812016777 (PMC3344390; doi:10.1107/S1600536812016777)
Supplement: Supplementary file 2 [file e-68-0m669-Isup2.hkl]

# 
# h,k,l, Fc-squared, Fo-squared, sigma(Fo-squared) and status flag 
# 
data_I
_shelx_title ' 1 in P2(1)/c' 
_shelx_refln_list_code          4 
_shelx_F_calc_maximum      217.74 
_exptl_crystal_F_000       518.00 
_reflns_d_resolution_high  0.8410 
 
loop_ 
 _symmetry_equiv_pos_as_xyz 
 'x, y, z' 
 '-x, y+1/2, -z+1/2' 
 '-x, -y, -z' 
 'x, -y-1/2, z-1/2' 
 
_cell_length_a    11.9735 
_cell_length_b    10.7539 
_cell_length_c     8.0162 
_cell_angle_alpha  90.000 
_cell_angle_beta  106.500 
_cell_angle_gamma  90.000 
 
_shelx_F_squared_multiplier     1.000 
 
loop_ 
 _refln_index_h 
 _refln_index_k 
 _refln_index_l 
 _refln_F_squared_calc 
 _refln_F_squared_meas 
 _refln_F_squared_sigma 
 _refln_observed_status 
   2   0   0     1496.17     1451.76     24.43 o 
   3   0   0        7.30       15.94      3.68 o 
   4   0   0     1115.66     1055.49     25.84 o 
   5   0   0       16.42        8.99      4.12 o 
   6   0   0      236.02      182.56     12.47 o 
   7   0   0       48.94       82.74      9.39 o 
   8   0   0      165.85      161.50     13.88 o 
   9   0   0     1318.80     1321.41     42.16 o 
  10   0   0     2397.48     2438.61     62.35 o 
  11   0   0      411.39      401.52     25.33 o 
  12   0   0        3.10        8.62      5.52 o 
  13   0   0        1.65       -2.91      6.14 o 
   1   1   0     1204.57     1264.60     20.66 o 
   2   1   0     1821.81     1742.42     15.32 o 
   3   1   0     1706.58     1689.89     21.58 o 
   4   1   0       32.74       29.32      4.61 o 
   5   1   0      221.89      245.27      9.22 o 
   6   1   0       36.79       39.37      4.63 o 
   7   1   0     1190.13     1305.23     26.18 o 
   8   1   0        5.21        4.94      3.18 o 
   9   1   0        4.54        3.80      5.98 o 
  10   1   0      108.24      122.92      9.73 o 
  11   1   0      199.90      192.57     12.43 o 
  12   1   0       12.00        1.95      4.13 o 
  13   1   0       13.46        9.83      6.03 o 
   0   2   0     6478.85     6743.21     38.79 o 
   1   2   0      200.90      227.53      3.47 o 
   2   2   0     2781.94     2590.25     26.62 o 
   3   2   0     3108.24     3015.60     27.25 o 
   4   2   0      785.01      740.45     14.18 o 
   5   2   0     3275.25     3299.73     40.17 o 
   6   2   0     1599.48     1504.23     26.16 o 
   7   2   0     2670.33     2641.18     65.21 o 
   8   2   0      805.92      799.25     21.10 o 
   9   2   0     1114.52     1109.64     26.57 o 
  10   2   0      488.82      498.44     18.45 o 
  11   2   0      119.58      117.32      9.90 o 
  12   2   0     1105.40     1045.56     45.88 o 
  13   2   0      238.97      243.19     23.24 o 
   1   3   0       73.18       60.75      2.15 o 
   2   3   0      296.41      320.12      6.54 o 
   3   3   0       18.32       22.53      1.74 o 
   4   3   0      864.99      986.48     15.72 o 
   5   3   0        5.99        7.02      2.41 o 
   6   3   0       15.97       24.12      3.40 o 
   7   3   0        0.05       -0.38      2.65 o 
   8   3   0      121.16      133.59      8.43 o 
   9   3   0      100.00       96.39     14.51 o 
  10   3   0       21.97       20.56      4.50 o 
  11   3   0      514.68      503.19     31.17 o 
  12   3   0        3.33        6.59      7.45 o 
  13   3   0      134.55      125.27     17.51 o 
   0   4   0      550.20      546.50      9.23 o 
   1   4   0      102.29       76.88      2.42 o 
   2   4   0     4178.16     4136.05     35.34 o 
   3   4   0     7931.90     8259.27     75.84 o 
   4   4   0     4603.18     4886.95     50.39 o 
   5   4   0     2834.70     2954.73     34.42 o 
   6   4   0      704.29      683.57     14.97 o 
   7   4   0     1724.09     1765.46     88.26 o 
   8   4   0      281.02      282.17     11.44 o 
   9   4   0       32.25       33.06      8.93 o 
  10   4   0       97.02       93.04     14.09 o 
  11   4   0      137.75      156.99     18.61 o 
  12   4   0       41.57       64.79     13.86 o 
   1   5   0      700.26      813.05      8.39 o 
   2   5   0       77.96       86.40     10.35 o 
   3   5   0      126.56      134.44      8.30 o 
   4   5   0      481.73      545.70     16.06 o 
   5   5   0        0.15       -0.47      5.35 o 
   6   5   0       42.78       43.49      8.46 o 
   7   5   0       63.33       74.95     11.32 o 
   8   5   0      127.34      118.03     14.44 o 
   9   5   0       22.23       28.35      7.84 o 
  10   5   0      257.10      256.41     22.65 o 
  11   5   0      336.52      307.13     25.82 o 
  12   5   0        0.38        1.26      6.29 o 
   0   6   0       12.54        8.72      5.43 o 
   1   6   0     2984.91     3159.80     22.10 o 
   2   6   0      816.80      773.87     10.84 o 
   3   6   0      196.49      149.92      5.83 o 
   4   6   0       46.21       36.21      5.07 o 
   5   6   0      746.03      667.70     19.68 o 
   6   6   0      394.04      374.60     22.90 o 
   7   6   0     1049.32     1020.81     40.00 o 
   8   6   0     1537.95     1537.22     52.27 o 
   9   6   0     1132.50     1108.37     45.70 o 
  10   6   0      990.60      997.34     45.03 o 
  11   6   0      284.48      302.00     26.20 o 
  12   6   0      124.15      117.33     17.80 o 
   1   7   0       12.71       21.13      1.70 o 
   2   7   0       11.04       12.68      1.85 o 
   3   7   0        6.66        8.46      2.43 o 
   4   7   0      115.53      116.46      8.38 o 
   5   7   0        2.94        5.59      3.69 o 
   6   7   0       80.36       70.76     10.46 o 
   7   7   0      550.17      496.59     28.45 o 
   8   7   0      209.35      238.96     20.62 o 
   9   7   0        6.91       10.16      7.08 o 
  10   7   0      109.71      100.93     15.35 o 
  11   7   0       22.64       41.14     11.85 o 
   0   8   0     5240.10     5608.40     55.24 o 
   1   8   0     2174.98     2237.45     45.40 o 
   2   8   0     1253.97     1264.44     37.14 o 
   3   8   0        3.72        5.56      2.54 o 
   4   8   0     1528.29     1545.83     32.34 o 
   5   8   0      597.72      585.48     19.94 o 
   6   8   0      338.37      395.64     22.68 o 
   7   8   0       44.35       33.95      8.50 o 
   8   8   0       94.45      113.03     15.30 o 
   9   8   0       94.48      110.82     16.13 o 
  10   8   0      234.96      228.12     22.93 o 
   1   9   0      233.35      243.75     20.50 o 
   2   9   0        7.69        2.24      2.95 o 
   3   9   0        5.44        6.80      3.77 o 
   4   9   0      536.90      525.26     19.13 o 
   5   9   0       82.73       77.72      8.02 o 
   6   9   0      143.74      125.96     10.49 o 
   7   9   0      200.59      211.99     20.00 o 
   8   9   0       20.41       16.45      7.66 o 
   9   9   0        9.06        9.70      8.63 o 
   0  10   0        4.87       11.88      9.34 o 
   1  10   0      123.78      127.06     13.94 o 
   2  10   0      149.98      162.13     16.56 o 
   3  10   0     1193.11     1185.03     59.54 o 
   4  10   0      190.33      189.96     11.93 o 
   5  10   0       96.57       93.83      9.11 o 
   6  10   0      668.13      628.85     33.87 o 
   7  10   0      508.60      466.74     29.48 o 
   8  10   0      331.95      351.79     27.35 o 
   1  11   0       69.50       68.10      8.21 o 
   2  11   0        6.64        5.02      6.37 o 
   3  11   0       21.71       16.20      8.75 o 
   4  11   0       83.17       75.24     13.16 o 
   5  11   0        0.45       -0.58      5.74 o 
   6  11   0        0.68       -3.81      4.83 o 
   0  12   0      116.03      119.72     15.42 o 
   1  12   0      413.48      438.11     26.75 o 
   2  12   0      269.20      281.00     23.83 o 
   3  12   0      297.35      364.83     27.03 o 
   4  12   0      389.48      382.83     28.14 o 
 -13   1   1      300.37      286.90     15.95 o 
 -12   1   1      169.58      181.55     12.26 o 
 -11   1   1      736.43      724.67     36.71 o 
 -10   1   1     1648.43     1622.53     33.97 o 
  -9   1   1      436.08      429.90     15.88 o 
  -8   1   1      789.72      765.30     20.00 o 
  -7   1   1      890.06      840.27     19.63 o 
  -6   1   1      233.29      164.20      7.93 o 
  -5   1   1     2004.18     2003.30     28.08 o 
  -4   1   1     3035.23     3107.29     35.11 o 
  -3   1   1     1887.01     1926.95     23.10 o 
  -2   1   1      384.82      392.62      7.58 o 
  -1   1   1     5700.44     5803.75     36.73 o 
   0   1   1     4510.65     4557.82     32.06 o 
   1   1   1     2446.31     2483.56     25.60 o 
   2   1   1    11478.99    11595.62     98.82 o 
   3   1   1      566.43      542.46      9.67 o 
   4   1   1     1183.36     1132.19     24.18 o 
   5   1   1     1343.83     1342.76     27.20 o 
   6   1   1     2514.53     2654.40     39.40 o 
   7   1   1      342.92      331.45     13.42 o 
   8   1   1      250.76      227.72     11.97 o 
   9   1   1      359.58      372.93     16.13 o 
  10   1   1      200.76      200.09     18.69 o 
  11   1   1      426.46      458.14     19.70 o 
  12   1   1      467.72      476.62     20.91 o 
  13   1   1       50.47       50.51     12.01 o 
 -13   2   1       13.34       10.45      7.26 o 
 -12   2   1        4.06        4.08      4.22 o 
 -11   2   1      156.63      147.44     10.55 o 
 -10   2   1      207.29      218.39     15.56 o 
  -9   2   1      126.95      127.89      8.62 o 
  -8   2   1       46.44       42.09      5.03 o 
  -7   2   1       60.37       69.64      5.67 o 
  -6   2   1        1.66        2.62      2.43 o 
  -5   2   1     2568.71     2902.15     43.61 o 
  -4   2   1      197.42      196.50      6.69 o 
  -3   2   1       24.06       34.99      3.21 o 
  -2   2   1       76.44       76.59      3.04 o 
  -1   2   1     2507.94     2581.04     21.79 o 
   0   2   1     1448.04     1480.87     20.36 o 
   1   2   1      377.28      388.51      8.44 o 
   2   2   1      762.56      780.46     11.46 o 
   3   2   1       13.82       18.44      3.17 o 
   4   2   1        8.70        6.99      2.18 o 
   5   2   1      348.30      367.90     12.01 o 
   6   2   1      252.52      261.63     11.06 o 
   7   2   1      197.58      203.49     10.57 o 
   8   2   1       10.02       10.26      4.05 o 
   9   2   1       33.32       31.06      6.29 o 
  10   2   1        0.05        7.98      7.89 o 
  11   2   1      233.94      240.98     14.31 o 
  12   2   1        4.49        3.73      6.00 o 
 -13   3   1      191.44      175.41     20.04 o 
 -12   3   1      273.56      311.72     24.69 o 
 -11   3   1       35.56       43.26      9.95 o 
 -10   3   1       79.40       78.59      7.32 o 
  -9   3   1      367.43      369.63     14.24 o 
  -8   3   1     1771.74     1836.50     50.89 o 
  -7   3   1     2021.31     1989.53    115.56 o 
  -6   3   1     4083.14     4241.29     48.72 o 
  -5   3   1     1370.94     1323.50     32.92 o 
  -4   3   1      358.07      323.30      8.06 o 
  -3   3   1     5580.81     5468.12     61.09 o 
  -2   3   1     1050.55      992.29     12.76 o 
  -1   3   1     2275.92     2217.43     25.39 o 
   0   3   1      903.26      899.99      9.43 o 
   1   3   1      633.42      648.00      8.00 o 
   2   3   1     2027.34     1934.63     21.24 o 
   3   3   1     1992.10     1950.57     45.85 o 
   4   3   1     3098.48     3118.24     30.90 o 
   5   3   1     1094.64     1099.46     21.00 o 
   6   3   1       31.83       18.78      3.57 o 
   7   3   1     1442.48     1504.98     28.96 o 
   8   3   1      960.76      978.92     32.37 o 
   9   3   1      699.32      736.82     22.31 o 
  10   3   1      190.17      227.79     20.99 o 
  11   3   1      215.31      224.36     21.76 o 
  12   3   1       50.80       41.29     11.87 o 
 -13   4   1        0.73        4.84      7.73 o 
 -12   4   1        0.94        5.83      6.47 o 
 -11   4   1      178.91      163.30     17.97 o 
 -10   4   1       90.51       71.49     12.05 o 
  -9   4   1        4.93       -2.18      5.46 o 
  -8   4   1       27.24       22.44      3.38 o 
  -7   4   1       22.44       24.26      3.44 o 
  -6   4   1       29.09       34.06      3.38 o 
  -5   4   1      825.13      926.46     30.38 o 
  -4   4   1        4.91        4.21      1.92 o 
  -3   4   1       45.49       46.28      2.23 o 
  -2   4   1      317.69      339.34      7.79 o 
  -1   4   1     1610.73     1730.59     17.67 o 
   0   4   1      171.88      180.13      4.79 o 
   1   4   1      147.25      179.34      7.14 o 
   2   4   1      542.57      623.27      8.43 o 
   3   4   1      850.67      907.86     16.78 o 
   4   4   1       63.55       63.57      5.01 o 
   5   4   1      138.18      135.49      5.66 o 
   6   4   1        1.02        1.71      2.24 o 
   7   4   1      156.62      189.28      9.61 o 
   8   4   1      103.82      124.41     15.12 o 
   9   4   1       52.39       41.72     10.24 o 
  10   4   1        3.25        2.12      6.18 o 
  11   4   1       50.20       49.39     12.75 o 
  12   4   1       91.72      121.58     17.44 o 
 -12   5   1      202.86      183.37     21.28 o 
 -11   5   1      161.19      165.16     18.50 o 
 -10   5   1      351.53      349.54     25.13 o 
  -9   5   1      274.50      257.69     20.98 o 
  -8   5   1      534.45      491.66     27.30 o 
  -7   5   1      380.46      361.40     21.97 o 
  -6   5   1      523.10      468.00     23.42 o 
  -5   5   1     2400.00     2390.77     37.15 o 
  -4   5   1     1420.26     1377.49     32.91 o 
  -3   5   1     1744.59     1675.69     38.97 o 
  -2   5   1     4037.59     4024.78     30.21 o 
  -1   5   1     2486.02     2568.78     24.50 o 
   0   5   1      709.61      652.54      7.89 o 
   1   5   1      613.89      573.62     11.10 o 
   2   5   1       75.87       59.05      4.09 o 
   3   5   1     1247.27     1251.28     13.34 o 
   4   5   1     1486.31     1480.24     16.14 o 
   5   5   1     1256.30     1239.29     17.20 o 
   6   5   1     2041.65     2081.62     56.98 o 
   7   5   1      870.04      891.94     37.61 o 
   8   5   1      293.87      276.37     21.84 o 
   9   5   1     1034.57     1077.17     45.96 o 
  10   5   1      188.56      199.74     21.21 o 
  11   5   1        9.16       18.08     10.19 o 
  12   5   1        2.05       18.88     10.07 o 
 -12   6   1       17.47       13.49      9.88 o 
 -11   6   1       71.89       68.97     13.42 o 
 -10   6   1       84.73       74.85     12.61 o 
  -9   6   1       11.06       22.31      8.76 o 
  -8   6   1      779.08      745.47     34.73 o 
  -7   6   1       75.98       63.15     10.62 o 
  -6   6   1       68.20       61.97      9.42 o 
  -5   6   1      105.88      135.19      8.80 o 
  -4   6   1      219.80      248.74     10.95 o 
  -3   6   1       17.13       17.52      2.72 o 
  -2   6   1        8.22        6.78      1.41 o 
  -1   6   1      607.35      684.51     10.14 o 
   0   6   1      297.69      324.75      5.33 o 
   1   6   1        0.52        0.70      1.99 o 
   2   6   1      523.40      607.64      8.89 o 
   3   6   1       36.07       31.03      3.50 o 
   4   6   1        2.79        6.50      2.61 o 
   5   6   1       37.72       36.21     12.53 o 
   6   6   1       22.90       12.75      7.12 o 
   7   6   1      175.62      211.61     19.22 o 
   8   6   1       26.64       26.09      8.74 o 
   9   6   1      110.23      105.51     15.75 o 
  10   6   1       63.89       59.48     12.39 o 
  11   6   1       12.41        4.16      7.85 o 
 -11   7   1      429.22      445.66     31.29 o 
 -10   7   1      267.59      274.51     23.75 o 
  -9   7   1      951.93      874.97     40.29 o 
  -8   7   1      341.21      362.19     24.63 o 
  -7   7   1       74.96       88.34     11.98 o 
  -6   7   1     1199.15     1154.83     27.96 o 
  -5   7   1      535.05      507.33     17.18 o 
  -4   7   1      391.13      372.24     11.88 o 
  -3   7   1     1343.57     1287.28     26.34 o 
  -2   7   1      619.60      633.81      9.82 o 
  -1   7   1      341.90      330.95      7.24 o 
   0   7   1     2776.09     2789.49     29.51 o 
   1   7   1     2820.08     2918.05     33.07 o 
   2   7   1      580.44      573.19     12.77 o 
   3   7   1      282.11      277.65      9.22 o 
   4   7   1      770.28      759.02     16.39 o 
   5   7   1      266.19      261.22      9.97 o 
   6   7   1       56.67       52.27     10.68 o 
   7   7   1      512.67      566.06     31.79 o 
   8   7   1      219.83      207.13     20.60 o 
   9   7   1        6.69        1.71      7.06 o 
  10   7   1      539.64      529.03     34.90 o 
 -10   8   1        3.66        9.64      6.40 o 
  -9   8   1       37.32       41.40     10.61 o 
  -8   8   1        7.96        2.87      5.43 o 
  -7   8   1       68.92       63.70     10.92 o 
  -6   8   1      102.52      107.00      8.93 o 
  -5   8   1      512.29      472.96     13.62 o 
  -4   8   1       53.48       53.78      5.86 o 
  -3   8   1        0.25       -0.08      2.53 o 
  -2   8   1      621.96      617.58     13.58 o 
  -1   8   1      285.03      301.73      7.25 o 
   0   8   1       25.55       20.75      2.43 o 
   1   8   1       75.49       71.63      4.65 o 
   2   8   1       50.43       41.17      3.73 o 
   3   8   1       61.57       61.11      6.15 o 
   4   8   1       93.88      106.36      9.36 o 
   5   8   1       41.51       50.46     10.37 o 
   6   8   1      114.74      121.34     15.07 o 
   7   8   1        0.02       -5.12      6.60 o 
   8   8   1      191.61      189.62     19.60 o 
   9   8   1        0.42       -2.86      7.02 o 
  10   8   1        0.04        5.17      8.36 o 
 -10   9   1      100.03       76.61     14.07 o 
  -9   9   1      188.78      200.86     20.43 o 
  -8   9   1      168.86      173.87     18.08 o 
  -7   9   1      683.90      672.58     33.63 o 
  -6   9   1      194.06      191.21      9.57 o 
  -5   9   1      341.70      372.01     12.63 o 
  -4   9   1      433.63      494.21     13.82 o 
  -3   9   1       53.09       53.96      4.76 o 
  -2   9   1      885.86      908.92     19.34 o 
  -1   9   1      219.48      249.39     18.21 o 
   0   9   1      347.79      357.44     22.30 o 
   1   9   1     1210.30     1218.35     56.21 o 
   2   9   1     1641.64     1616.45     33.01 o 
   3   9   1     1463.32     1488.09     39.17 o 
   4   9   1      275.68      280.41     14.35 o 
   5   9   1      132.68      136.24     10.59 o 
   6   9   1      741.55      795.49     37.56 o 
   7   9   1       79.87       83.94     13.45 o 
   8   9   1      110.11      127.57     16.91 o 
   9   9   1       28.75       47.30     11.87 o 
  -8  10   1      135.03      126.98     15.95 o 
  -7  10   1       41.51       36.55      9.16 o 
  -6  10   1        1.38        2.72      4.14 o 
  -5  10   1       86.48       80.49      8.43 o 
  -4  10   1       65.07       67.91      7.49 o 
  -3  10   1       80.33       90.84     12.45 o 
  -2  10   1       85.61       89.94     12.60 o 
  -1  10   1      916.36      874.44     26.06 o 
   0  10   1      206.02      191.83     12.81 o 
   1  10   1      147.20      150.46     15.64 o 
   2  10   1      660.66      601.57     31.41 o 
   3  10   1        2.28        2.96      4.08 o 
   4  10   1      166.65      183.47     12.13 o 
   5  10   1       31.26       22.09      5.56 o 
   6  10   1        9.38        2.10      5.48 o 
   7  10   1        9.79       12.35      7.72 o 
  -7  11   1      280.61      322.89     17.63 o 
  -6  11   1      192.82      197.08     13.38 o 
  -5  11   1      118.59      134.46     16.01 o 
  -4  11   1      838.24      884.01     39.56 o 
  -3  11   1      498.27      487.23     29.23 o 
  -2  11   1      390.55      419.63     26.85 o 
  -1  11   1      583.42      555.84     21.99 o 
   0  11   1      183.73      181.34     12.80 o 
   1  11   1       14.13       25.06      8.59 o 
   2  11   1       13.65       30.58      9.17 o 
   3  11   1      248.02      231.90     20.95 o 
   4  11   1      127.17      143.02     17.11 o 
   5  11   1      521.01      512.33     31.74 o 
   6  11   1       46.64       46.33      8.28 o 
  -4  12   1        2.95       22.77      9.45 o 
  -3  12   1        4.88       15.19      9.46 o 
  -2  12   1        2.55        7.66      5.79 o 
  -1  12   1       16.75       20.30      6.78 o 
   0  12   1       38.67       31.81      6.52 o 
   1  12   1        2.84        9.90      6.02 o 
   2  12   1        0.29        1.30      6.73 o 
   3  12   1        6.12        7.21      7.97 o 
   4  12   1       30.14       25.57      9.02 o 
 -14   0   2      295.12      334.67     25.50 o 
 -13   0   2       48.14       75.74     12.34 o 
 -12   0   2        4.32        8.83      6.73 o 
 -11   0   2      583.49      607.27     29.66 o 
 -10   0   2      109.81      111.14     12.14 o 
  -9   0   2     4234.13     4093.30     78.99 o 
  -8   0   2     1746.57     1739.47     44.61 o 
  -7   0   2      127.73      107.46     10.09 o 
  -6   0   2      810.99     1110.25     30.40 o 
  -5   0   2     1966.13     1896.47     39.11 o 
  -4   0   2     1953.91     1988.03     38.38 o 
  -3   0   2     1997.59     1994.91     36.12 o 
  -2   0   2      692.07      735.78     17.58 o 
  -1   0   2    10415.91     9942.84    119.09 o 
   0   0   2     2018.08     1975.47     33.05 o 
   1   0   2    47409.41    45049.48    497.97 o 
   2   0   2     5237.02     5261.79     75.21 o 
   3   0   2       26.32        2.30      4.15 o 
   4   0   2     2350.67     2231.04     46.65 o 
   5   0   2      643.95      686.85     25.13 o 
   6   0   2       47.18       34.52      7.23 o 
   7   0   2      219.12      228.67     17.15 o 
   8   0   2      820.21      834.80     34.91 o 
   9   0   2       95.55       99.79     13.31 o 
  10   0   2      276.63      276.02     21.66 o 
  11   0   2      338.24      357.21     25.88 o 
  12   0   2      344.92      395.48     28.84 o 
 -14   1   2        8.24       10.36      7.29 o 
 -13   1   2       40.88       36.85      6.59 o 
 -12   1   2       31.61       21.96      6.01 o 
 -11   1   2      505.53      472.88     18.26 o 
 -10   1   2      182.89      171.38     10.52 o 
  -9   1   2      117.16      102.19     10.10 o 
  -8   1   2        0.96       -1.19      2.79 o 
  -7   1   2       65.21       66.61      5.86 o 
  -6   1   2      104.09      128.81      7.06 o 
  -5   1   2      337.42      398.39     13.06 o 
  -4   1   2     1363.10     1572.24     23.16 o 
  -3   1   2       11.05       16.04      4.64 o 
  -2   1   2      292.25      325.24      9.55 o 
  -1   1   2      534.37      501.47      9.44 o 
   0   1   2     3371.61     3541.59     37.06 o 
   1   1   2    40369.07    39339.98    693.79 o 
   2   1   2       26.05       29.41      3.56 o 
   3   1   2        2.08        4.53      5.97 o 
   4   1   2      671.57      697.64     19.53 o 
   5   1   2        0.88        1.49      2.84 o 
   6   1   2      198.16      207.63     14.66 o 
   7   1   2       82.42       69.15      7.07 o 
   8   1   2      934.77      906.54     25.49 o 
   9   1   2       14.12       19.28      5.40 o 
  10   1   2       23.90       19.01      5.20 o 
  11   1   2      143.32      166.32     12.73 o 
  12   1   2        6.30        7.97      5.69 o 
 -14   2   2       50.71       48.91     11.47 o 
 -13   2   2      413.82      439.93     29.12 o 
 -12   2   2      169.88      165.19     11.45 o 
 -11   2   2     1077.21     1014.55     65.75 o 
 -10   2   2     1582.74     1504.56     59.57 o 
  -9   2   2      450.11      435.31     15.48 o 
  -8   2   2     2070.90     2050.17     99.12 o 
  -7   2   2      541.29      511.98     14.80 o 
  -6   2   2     4808.87     5171.80     57.30 o 
  -5   2   2     1592.72     1502.26     23.80 o 
  -4   2   2     2263.58     2281.12     44.90 o 
  -3   2   2      330.49      291.08     19.97 o 
  -2   2   2     5140.36     5100.03     39.26 o 
  -1   2   2     2501.12     2314.80     47.85 o 
   0   2   2     1222.41     1177.56     13.38 o 
   1   2   2       60.79       43.12      2.89 o 
   2   2   2      101.70       87.48      7.85 o 
   3   2   2     1735.21     1688.30     31.78 o 
   4   2   2      887.38      845.33     19.58 o 
   5   2   2     1103.40     1060.28     23.10 o 
   6   2   2     1388.48     1468.45     28.97 o 
   7   2   2      644.82      640.45     19.88 o 
   8   2   2      395.18      382.42     22.18 o 
   9   2   2      574.48      606.78     21.57 o 
  10   2   2      245.28      250.79     24.49 o 
  11   2   2      195.32      203.79     13.99 o 
  12   2   2        7.94        7.98      6.52 o 
 -13   3   2        0.14        6.54      7.47 o 
 -12   3   2       59.49       44.96     10.74 o 
 -11   3   2      172.18      143.19     15.74 o 
 -10   3   2      293.92      293.65     13.29 o 
  -9   3   2      382.53      382.66     22.15 o 
  -8   3   2      128.52      134.77      7.98 o 
  -7   3   2        9.34        8.21      2.79 o 
  -6   3   2        0.45        1.35      1.99 o 
  -5   3   2        0.00        1.82      4.01 o 
  -4   3   2       51.28       59.25      7.43 o 
  -3   3   2       82.86       88.61      4.24 o 
  -2   3   2      362.17      423.95      6.16 o 
  -1   3   2      389.80      418.38      7.08 o 
   0   3   2      179.33      208.54      5.96 o 
   1   3   2      241.69      255.74      8.44 o 
   2   3   2       24.51       18.40      3.33 o 
   3   3   2       39.11       43.87      5.99 o 
   4   3   2      398.28      471.89     14.72 o 
   5   3   2      490.65      531.45     12.65 o 
   6   3   2        1.28        1.57      3.52 o 
   7   3   2        8.21        9.96      3.85 o 
   8   3   2        0.04        0.76      3.64 o 
   9   3   2        4.34        5.11     10.68 o 
  10   3   2      309.42      292.76     24.52 o 
  11   3   2      147.23      145.68     18.61 o 
  12   3   2       29.09       28.46     11.64 o 
 -13   4   2      225.54      220.85     22.39 o 
 -12   4   2      829.84      741.98     38.79 o 
 -11   4   2       89.79      104.62     14.45 o 
 -10   4   2      127.63      117.59     14.43 o 
  -9   4   2       90.88       87.94     12.11 o 
  -8   4   2      149.72      160.31     17.45 o 
  -7   4   2     1782.09     1627.40     46.12 o 
  -6   4   2     1986.06     1902.59     48.34 o 
  -5   4   2      536.34      495.90     21.65 o 
  -4   4   2     2819.54     2972.72     45.91 o 
  -3   4   2     7173.99     7515.44     49.46 o 
  -2   4   2     3180.64     3244.38     31.10 o 
  -1   4   2     1979.95     1869.57     28.44 o 
   0   4   2       50.16       35.73      3.24 o 
   1   4   2      475.75      462.86     15.29 o 
   2   4   2     1722.21     1786.02     22.85 o 
   3   4   2     2034.69     2016.78     26.20 o 
   4   4   2     2919.08     2978.79     42.97 o 
   5   4   2      398.24      398.99     16.37 o 
   6   4   2     1150.59     1145.92     34.93 o 
   7   4   2      552.55      575.68     39.36 o 
   8   4   2      642.14      656.13     34.29 o 
   9   4   2       31.19       34.82      9.88 o 
  10   4   2       31.23       40.46     12.31 o 
  11   4   2      101.43      108.76     17.14 o 
 -13   5   2        6.03       18.30      8.30 o 
 -12   5   2       17.85        2.14      6.85 o 
 -11   5   2        0.10       12.23      7.77 o 
 -10   5   2       24.77       20.31      8.05 o 
  -9   5   2      153.01      154.68     16.35 o 
  -8   5   2      842.02      770.21     33.68 o 
  -7   5   2      391.55      401.48     22.80 o 
  -6   5   2       44.88       27.06      6.56 o 
  -5   5   2        0.90       -2.73      3.06 o 
  -4   5   2       94.26      102.59      5.51 o 
  -3   5   2      311.33      381.03      9.72 o 
  -2   5   2     1512.16     1744.71     21.75 o 
  -1   5   2        0.78        1.87      2.01 o 
   0   5   2      180.09      173.42      4.27 o 
   1   5   2       22.01       45.63      4.78 o 
   2   5   2     1136.24     1202.66     21.09 o 
   3   5   2      195.82      218.70      8.19 o 
   4   5   2      331.41      373.26     13.88 o 
   5   5   2      437.99      469.65     11.63 o 
   6   5   2       27.96       20.77      4.62 o 
   7   5   2        4.95        6.69      7.67 o 
   8   5   2        0.27        3.08      5.82 o 
   9   5   2       73.27       72.38     13.66 o 
  10   5   2      202.40      214.23     22.34 o 
  11   5   2      483.41      486.30     34.75 o 
 -12   6   2      136.85      157.94     19.82 o 
 -11   6   2      154.33      146.07     17.96 o 
 -10   6   2     1174.75     1088.18     45.46 o 
  -9   6   2     1005.83      997.71     41.31 o 
  -8   6   2      614.61      595.61     30.19 o 
  -7   6   2      547.83      514.71     26.61 o 
  -6   6   2     2649.53     2607.89     61.49 o 
  -5   6   2      957.99      933.97     18.11 o 
  -4   6   2     1080.78      979.06     17.73 o 
  -3   6   2       67.23       46.35      3.99 o 
  -2   6   2      535.43      476.90     11.18 o 
  -1   6   2      749.33      727.72     12.75 o 
   0   6   2     2706.00     2783.03     23.26 o 
   1   6   2      305.56      260.98      8.51 o 
   2   6   2      776.86      762.49     15.48 o 
   3   6   2      832.18      796.73     18.55 o 
   4   6   2      232.60      219.78      9.37 o 
   5   6   2      665.02      625.09     19.53 o 
   6   6   2      445.53      418.94     16.82 o 
   7   6   2       97.52      118.35     15.53 o 
   8   6   2       72.44       87.50     14.17 o 
   9   6   2      877.77      855.06     43.03 o 
  10   6   2      396.44      393.04     31.12 o 
 -11   7   2        3.45        0.24      7.03 o 
 -10   7   2       79.38       69.53     13.05 o 
  -9   7   2      150.70      133.87     15.61 o 
  -8   7   2      134.43      112.80     14.02 o 
  -7   7   2      655.60      582.48     29.44 o 
  -6   7   2       34.06       31.70      4.45 o 
  -5   7   2       99.69      110.46      6.67 o 
  -4   7   2        0.71       -2.13      2.46 o 
  -3   7   2      301.10      299.47      7.23 o 
  -2   7   2       56.50       46.19      3.44 o 
  -1   7   2      236.12      253.00      7.73 o 
   0   7   2      173.99      200.02      7.67 o 
   1   7   2     1086.10     1192.57     40.51 o 
   2   7   2        6.17        7.45      2.72 o 
   3   7   2        5.03        4.89      3.55 o 
   4   7   2        6.88        6.21      3.45 o 
   5   7   2      315.61      311.61     14.08 o 
   6   7   2        4.55       -1.82      9.29 o 
   7   7   2        1.51       -1.27      5.69 o 
   8   7   2      391.89      370.62     27.94 o 
   9   7   2        0.26       -4.28      8.91 o 
  10   7   2        9.57       14.50      9.91 o 
 -11   8   2      174.66      189.20     21.26 o 
 -10   8   2      508.90      500.29     31.85 o 
  -9   8   2     1138.68     1118.35     46.20 o 
  -8   8   2      109.36      125.41     15.12 o 
  -7   8   2      352.77      381.93     35.59 o 
  -6   8   2      254.89      207.33      9.67 o 
  -5   8   2      155.76      167.27      8.28 o 
  -4   8   2      318.78      325.97     11.09 o 
  -3   8   2     2205.96     2201.99     29.67 o 
  -2   8   2      140.62      140.14      8.97 o 
  -1   8   2     1216.80     1243.64     20.44 o 
   0   8   2     2390.32     2457.14     32.47 o 
   1   8   2     1954.06     2032.04     41.32 o 
   2   8   2      622.29      625.27     15.21 o 
   3   8   2      622.47      656.40     20.59 o 
   4   8   2       58.36       64.94      5.67 o 
   5   8   2      138.43      143.30      8.17 o 
   6   8   2      424.45      409.83     17.27 o 
   7   8   2      474.66      502.05     32.13 o 
   8   8   2      241.61      254.60     24.24 o 
   9   8   2       53.05       44.63     12.71 o 
 -10   9   2        6.90        3.09      5.70 o 
  -9   9   2       17.80        8.79      5.61 o 
  -8   9   2        0.41       14.44      5.69 o 
  -7   9   2        7.44        6.93      4.40 o 
  -6   9   2      133.85      119.54      7.89 o 
  -5   9   2        0.33       -2.22      2.88 o 
  -4   9   2      125.82      120.35      7.20 o 
  -3   9   2       67.20       61.81      4.98 o 
  -2   9   2      331.08      322.54     10.55 o 
  -1   9   2       65.23       64.36      5.72 o 
   0   9   2       36.75       26.50      4.76 o 
   1   9   2      667.53      686.99     16.03 o 
   2   9   2      187.17      200.48     11.85 o 
   3   9   2        4.23        7.34      4.00 o 
   4   9   2      351.25      316.89     15.80 o 
   5   9   2      259.79      236.43     23.18 o 
   6   9   2        2.03        2.71      6.85 o 
   7   9   2      182.89      183.24     20.42 o 
   8   9   2      251.99      247.96     23.73 o 
  -8  10   2      292.66      295.51     16.15 o 
  -7  10   2      441.71      403.58     14.93 o 
  -6  10   2      903.73      816.14     20.52 o 
  -5  10   2      834.77      846.52     20.04 o 
  -4  10   2      241.92      259.09     13.42 o 
  -3  10   2       13.41        9.04      6.02 o 
  -2  10   2      770.63      769.07     33.97 o 
  -1  10   2      106.01      112.32      9.95 o 
   0  10   2       16.26       11.84      6.84 o 
   1  10   2       61.42       85.90     12.50 o 
   2  10   2      532.83      543.53     29.93 o 
   3  10   2      269.89      304.14     25.40 o 
   4  10   2      577.12      611.31     22.96 o 
   5  10   2      676.02      689.86     29.37 o 
   6  10   2       35.25       31.14      9.89 o 
   7  10   2      166.35      146.52     18.75 o 
  -7  11   2       11.05       15.16      5.31 o 
  -6  11   2        3.12        2.86      4.21 o 
  -5  11   2        1.57        7.27      7.19 o 
  -4  11   2        1.15       -0.72      6.08 o 
  -3  11   2        8.60       16.12      8.69 o 
  -2  11   2       28.96       25.66      9.64 o 
  -1  11   2        0.03       -5.33      4.90 o 
   0  11   2        0.76        3.07     10.94 o 
   1  11   2       30.53       41.30     10.48 o 
   2  11   2      155.17      144.72     16.63 o 
   3  11   2       78.62       86.32     13.54 o 
   4  11   2        3.16        6.50      6.76 o 
   5  11   2       70.18       68.22      9.26 o 
  -4  12   2      179.77      191.58     19.27 o 
  -3  12   2      412.07      415.54     20.21 o 
  -2  12   2      365.83      384.21     19.35 o 
  -1  12   2       46.42       42.56      7.37 o 
   0  12   2      316.24      324.33     17.87 o 
   1  12   2      134.19      133.07     16.94 o 
   2  12   2      237.26      256.26     23.08 o 
 -14   1   3      127.66      125.04     11.07 o 
 -13   1   3      133.20      137.58     11.07 o 
 -12   1   3      302.06      315.53     15.81 o 
 -11   1   3      314.21      340.16     15.65 o 
 -10   1   3      336.16      326.40     14.59 o 
  -9   1   3     2960.76     2943.01     46.11 o 
  -8   1   3     1392.92     1442.34     31.63 o 
  -7   1   3     1493.16     1441.59     46.18 o 
  -6   1   3     1512.49     1539.78     29.20 o 
  -5   1   3      233.17      148.80     11.41 o 
  -4   1   3      218.87      177.25      6.21 o 
  -3   1   3     2454.30     2318.62     34.11 o 
  -2   1   3     1424.67     1367.37     20.43 o 
  -1   1   3      178.01      156.99      4.74 o 
   0   1   3     1312.55     1245.96     20.19 o 
   1   1   3     5664.71     5673.70    103.43 o 
   2   1   3     1396.33     1366.10     27.66 o 
   3   1   3     4176.32     4069.36     49.80 o 
   4   1   3      363.01      343.91     12.73 o 
   5   1   3      443.77      388.05     20.78 o 
   6   1   3      330.74      313.58     13.75 o 
   7   1   3      731.85      710.93     22.35 o 
   8   1   3      243.39      250.96     14.43 o 
   9   1   3      129.73      137.79     11.33 o 
  10   1   3      224.63      219.31     14.80 o 
  11   1   3      128.56      149.88     12.60 o 
 -14   2   3        9.05       15.00      8.68 o 
 -13   2   3        8.72        5.78      7.72 o 
 -12   2   3       43.78       47.58      6.67 o 
 -11   2   3       16.12       19.84      4.88 o 
 -10   2   3      471.40      448.95     16.98 o 
  -9   2   3        9.18        6.96      3.50 o 
  -8   2   3      159.53      166.77      9.30 o 
  -7   2   3      117.38      141.86      8.20 o 
  -6   2   3       74.13       82.21      9.52 o 
  -5   2   3      677.30      816.38     18.93 o 
  -4   2   3      674.07      785.10     13.34 o 
  -3   2   3       44.92       59.88      4.13 o 
  -2   2   3      355.38      351.82      6.38 o 
  -1   2   3        6.30        5.37      1.62 o 
   0   2   3      541.52      608.04     15.13 o 
   1   2   3      103.46      113.88      6.12 o 
   2   2   3      377.10      394.96     11.96 o 
   3   2   3       96.22      123.87     31.06 o 
   4   2   3      127.36      116.23     11.42 o 
   5   2   3       73.32       86.89      7.64 o 
   6   2   3       32.36       25.67      4.06 o 
   7   2   3       32.66       33.15      5.67 o 
   8   2   3      141.78      139.57     10.90 o 
   9   2   3       76.23       70.80      9.73 o 
  10   2   3       27.07       30.79      7.23 o 
  11   2   3        1.51        3.02      8.57 o 
 -13   3   3      203.69      180.46     19.21 o 
 -12   3   3      513.71      460.48     29.48 o 
 -11   3   3      537.03      545.41     25.83 o 
 -10   3   3      159.24      175.56     10.54 o 
  -9   3   3        9.77        9.22      3.28 o 
  -8   3   3      113.49       96.64      7.20 o 
  -7   3   3     1143.48     1190.88     38.17 o 
  -6   3   3     1887.99     1832.81     46.81 o 
  -5   3   3     3063.84     3169.78     77.20 o 
  -4   3   3     6056.66     6299.36     90.35 o 
  -3   3   3      479.65      435.92      7.43 o 
  -2   3   3     4082.29     3989.96     47.97 o 
  -1   3   3     1415.09     1375.37     16.61 o 
   0   3   3      895.09      838.25     21.82 o 
   1   3   3      195.33      171.71     10.12 o 
   2   3   3      237.80      223.23      9.78 o 
   3   3   3      882.36      840.56     27.91 o 
   4   3   3     1660.15     1655.68     31.40 o 
   5   3   3     1032.24     1008.90     25.26 o 
   6   3   3      983.90      969.02     20.25 o 
   7   3   3       68.02       66.21     12.82 o 
   8   3   3      233.80      256.80     14.30 o 
   9   3   3      153.83      140.29     11.33 o 
  10   3   3       66.17       76.34     14.39 o 
  11   3   3       24.01       38.46     12.66 o 
 -13   4   3        0.02        5.58      7.63 o 
 -12   4   3        1.36       10.94      7.93 o 
 -11   4   3       15.16       20.25      8.37 o 
 -10   4   3       36.67       29.42      7.75 o 
  -9   4   3        1.23        1.44      5.63 o 
  -8   4   3       36.00       22.19      7.33 o 
  -7   4   3       68.09       70.03     10.17 o 
  -6   4   3       24.74       21.28      6.45 o 
  -5   4   3      151.75      152.53      8.85 o 
  -4   4   3      495.69      574.35      9.26 o 
  -3   4   3       85.90       83.89      3.24 o 
  -2   4   3        6.55       10.11      1.62 o 
  -1   4   3      128.12      131.63      4.62 o 
   0   4   3      114.63      123.98      4.81 o 
   1   4   3       76.90       73.40      5.86 o 
   2   4   3        5.00        9.37      5.24 o 
   3   4   3       13.41       17.84      4.47 o 
   4   4   3       82.84       92.58      8.15 o 
   5   4   3       22.09       29.64      8.36 o 
   6   4   3       47.41       46.82      4.77 o 
   7   4   3      172.72      162.82     10.55 o 
   8   4   3       15.37        9.80      7.42 o 
   9   4   3       40.18       52.55     13.08 o 
  10   4   3        1.77       -6.30      8.21 o 
 -13   5   3      261.69      266.49     25.08 o 
 -12   5   3      151.27      174.91     19.56 o 
 -11   5   3      451.47      441.71     29.36 o 
 -10   5   3      908.11      850.54     39.25 o 
  -9   5   3      720.48      728.69     34.41 o 
  -8   5   3      240.39      239.31     18.56 o 
  -7   5   3       96.40       99.75     11.75 o 
  -6   5   3      753.22      736.33     20.66 o 
  -5   5   3      583.88      511.34     10.03 o 
  -4   5   3      681.13      632.59      9.48 o 
  -3   5   3      532.14      505.54     11.46 o 
  -2   5   3     1554.58     1491.80     24.81 o 
  -1   5   3     2911.49     2854.02     27.10 o 
   0   5   3     3335.65     3403.48     43.89 o 
   1   5   3      613.75      603.46     38.60 o 
   2   5   3      514.13      466.89     12.28 o 
   3   5   3        5.64        7.60      4.28 o 
   4   5   3      276.11      273.61     12.97 o 
   5   5   3      770.59      761.12     28.67 o 
   6   5   3      406.53      448.38     18.33 o 
   7   5   3      408.85      391.64     18.13 o 
   8   5   3      696.70      685.25     37.99 o 
   9   5   3      177.85      164.04     19.89 o 
  10   5   3      437.17      479.83     34.15 o 
 -12   6   3        4.22        9.94      7.63 o 
 -11   6   3       41.87       29.01      8.99 o 
 -10   6   3      123.08       92.75     13.69 o 
  -9   6   3        0.66        0.96      6.20 o 
  -8   6   3       31.97       31.86      8.20 o 
  -7   6   3      284.85      257.53     13.27 o 
  -6   6   3       46.84       49.47      6.21 o 
  -5   6   3       12.83       14.11      3.14 o 
  -4   6   3       60.83       71.31      4.91 o 
  -3   6   3      126.08      132.15      6.28 o 
  -2   6   3       27.98       27.17      4.05 o 
  -1   6   3       70.45       75.60      9.32 o 
   0   6   3        0.01        0.02      3.65 o 
   1   6   3      482.65      482.38     12.66 o 
   2   6   3      214.07      226.06      9.08 o 
   3   6   3        0.06        0.44      2.86 o 
   4   6   3        2.26        9.38     13.87 o 
   5   6   3        1.56        2.84      4.37 o 
   6   6   3        0.74        2.57     16.01 o 
   7   6   3      134.20      119.03     17.76 o 
   8   6   3       12.52       14.99      8.54 o 
   9   6   3        6.02        0.42      6.26 o 
 -11   7   3      190.20      166.88     19.41 o 
 -10   7   3      401.33      402.65     28.25 o 
  -9   7   3      234.56      290.71     23.01 o 
  -8   7   3      944.45      899.77     34.99 o 
  -7   7   3     1409.24     1412.78     32.74 o 
  -6   7   3       21.04       33.62      4.52 o 
  -5   7   3      680.10      693.84     16.45 o 
  -4   7   3     1539.47     1519.05     24.14 o 
  -3   7   3      465.28      451.39     12.20 o 
  -2   7   3      544.02      508.30     15.78 o 
  -1   7   3     1144.92     1089.55     20.67 o 
   0   7   3      374.85      346.68     13.15 o 
   1   7   3     1240.70     1208.56     21.55 o 
   2   7   3     1344.79     1300.62     23.22 o 
   3   7   3      500.62      505.56     19.37 o 
   4   7   3      131.35      138.21      9.66 o 
   5   7   3      166.02      178.86     11.93 o 
   6   7   3      141.29      143.16     13.93 o 
   7   7   3       39.91       38.32      6.60 o 
   8   7   3       60.25       62.75     13.57 o 
   9   7   3      241.84      229.76     24.29 o 
 -11   8   3        0.04       -8.15      8.29 o 
 -10   8   3        3.10        8.19      4.94 o 
  -9   8   3        2.50        3.34      4.64 o 
  -8   8   3       81.03       63.29      7.95 o 
  -7   8   3        0.04        2.97      4.01 o 
  -6   8   3       67.37       64.07      5.80 o 
  -5   8   3      206.55      194.43      8.90 o 
  -4   8   3      186.60      189.89      8.61 o 
  -3   8   3        6.66       -0.14      2.80 o 
  -2   8   3      106.73       97.92      5.78 o 
  -1   8   3      460.21      470.27     12.73 o 
   0   8   3       95.37       91.16      8.01 o 
   1   8   3       36.67       50.29      7.84 o 
   2   8   3       10.54       11.79      3.31 o 
   3   8   3       50.65       57.64      5.87 o 
   4   8   3       44.02       54.63      5.96 o 
   5   8   3       18.60       10.46      4.16 o 
   6   8   3       11.74        9.35      7.79 o 
   7   8   3       16.31       13.23      7.60 o 
   8   8   3        1.97       -0.60      6.40 o 
  -9   9   3      138.54      127.83     11.42 o 
  -8   9   3      423.55      430.42     19.32 o 
  -7   9   3      445.45      431.41     18.50 o 
  -6   9   3      748.69      721.79     18.66 o 
  -5   9   3      421.74      434.12     13.99 o 
  -4   9   3       16.96       19.82      3.52 o 
  -3   9   3      926.47      955.47     19.76 o 
  -2   9   3       60.47       66.91      5.97 o 
  -1   9   3       59.22       65.55      6.19 o 
   0   9   3       14.77       18.39      4.33 o 
   1   9   3       95.70       98.72      6.94 o 
   2   9   3     1114.45     1132.79     23.16 o 
   3   9   3     1391.50     1414.48     26.89 o 
   4   9   3      596.61      586.28     19.45 o 
   5   9   3      410.77      402.53     27.88 o 
   6   9   3      129.84      117.46     16.60 o 
   7   9   3      396.77      398.17     30.44 o 
  -8  10   3        1.49        0.99      4.16 o 
  -7  10   3      105.46      100.62      7.79 o 
  -6  10   3        0.12        0.46      3.15 o 
  -5  10   3        1.48        1.26      3.08 o 
  -4  10   3       19.92       12.36      3.23 o 
  -3  10   3      154.76      137.82      9.97 o 
  -2  10   3       16.15       22.47      4.70 o 
  -1  10   3        6.39        6.34      4.38 o 
   0  10   3       22.39       22.21      8.19 o 
   1  10   3       11.76        7.10      6.29 o 
   2  10   3       20.90       19.46      7.28 o 
   3  10   3        0.06       -5.56      4.62 o 
   4  10   3       14.05       11.73      4.62 o 
   5  10   3       28.76       28.55      9.52 o 
   6  10   3       92.28       74.67     13.37 o 
  -6  11   3      241.75      238.68     20.74 o 
  -5  11   3      264.95      242.02     20.90 o 
  -4  11   3      304.27      262.84     21.12 o 
  -3  11   3      434.46      442.22     19.72 o 
  -2  11   3      468.95      500.98     20.65 o 
  -1  11   3      439.57      439.20     19.40 o 
   0  11   3      942.75      886.64     28.18 o 
   1  11   3      254.00      260.63     21.73 o 
   2  11   3        6.23       19.23      9.17 o 
   3  11   3        5.41       16.37      8.44 o 
   4  11   3      211.22      170.46     19.11 o 
  -3  12   3        5.61        3.95      4.99 o 
  -2  12   3       26.20       29.12     11.13 o 
  -1  12   3        2.35       10.66      5.12 o 
   0  12   3        2.14        0.79      5.33 o 
 -14   0   4      280.78      298.77     24.03 o 
 -13   0   4      174.96      224.58     20.22 o 
 -12   0   4      470.37      528.37     29.56 o 
 -11   0   4      169.16      184.13     16.69 o 
 -10   0   4     2776.98     2648.43     65.50 o 
  -9   0   4       61.78       64.15      9.55 o 
  -8   0   4     1285.21     1394.81     41.27 o 
  -7   0   4     1658.99     1646.13     43.92 o 
  -6   0   4      336.96      305.80     16.33 o 
  -5   0   4      152.90      122.78     10.07 o 
  -4   0   4     2984.96     3039.84     55.92 o 
  -3   0   4     3194.19     3172.77     55.71 o 
  -2   0   4     1486.13     1391.11     33.07 o 
  -1   0   4      692.06      850.58     26.85 o 
   0   0   4     3693.25     3607.81     63.12 o 
   1   0   4       39.01       67.11      8.66 o 
   2   0   4      411.20      433.06     19.74 o 
   3   0   4     1305.93     1331.27     37.90 o 
   4   0   4      270.84      236.70     16.65 o 
   5   0   4     1243.45     1164.53     39.21 o 
   6   0   4      318.51      307.63     21.18 o 
   7   0   4      322.73      351.37     23.50 o 
   8   0   4      315.01      335.99     24.65 o 
   9   0   4      897.54      863.01     41.77 o 
  10   0   4       68.43       71.31     13.31 o 
 -14   1   4      109.24      111.79     10.81 o 
 -13   1   4       47.47       47.06      9.55 o 
 -12   1   4      153.37      139.54     11.08 o 
 -11   1   4       82.26       68.80      7.66 o 
 -10   1   4      173.23      161.94     16.34 o 
  -9   1   4       59.35       50.74     10.38 o 
  -8   1   4      860.43      866.54     22.50 o 
  -7   1   4       66.68       60.52      9.04 o 
  -6   1   4      283.19      310.14      9.81 o 
  -5   1   4     1651.22     1783.36     28.69 o 
  -4   1   4        3.87        6.00      2.07 o 
  -3   1   4      175.23      174.30      7.63 o 
  -2   1   4       16.74       17.97      2.45 o 
  -1   1   4     1215.78     1285.68     49.60 o 
   0   1   4       93.03       98.29      6.62 o 
   1   1   4      625.04      643.62     16.56 o 
   2   1   4     8791.34     8850.36     90.23 o 
   3   1   4      159.05      178.97      9.94 o 
   4   1   4      121.86      114.26      8.34 o 
   5   1   4        2.42       -4.56      7.89 o 
   6   1   4        3.40        2.08      8.06 o 
   7   1   4      182.20      159.06     11.68 o 
   8   1   4       41.02       39.34      7.13 o 
   9   1   4       68.50       67.11      9.05 o 
  10   1   4       42.48       32.38      7.49 o 
 -13   2   4      217.36      202.10     20.24 o 
 -12   2   4      290.14      297.60     24.62 o 
 -11   2   4       76.38       86.73      8.43 o 
 -10   2   4      159.37      169.75     16.71 o 
  -9   2   4     2229.76     2112.48     57.99 o 
  -8   2   4      293.27      284.58     19.58 o 
  -7   2   4     1194.63     1198.19     26.71 o 
  -6   2   4      624.31      578.99     13.54 o 
  -5   2   4     2058.12     2135.64     32.17 o 
  -4   2   4      851.79      800.36     20.63 o 
  -3   2   4      734.50      674.06     15.39 o 
  -2   2   4      773.79      708.26     20.88 o 
  -1   2   4     1383.59     1328.16     17.08 o 
   0   2   4     1406.79     1351.08     23.87 o 
   1   2   4     1108.93     1145.64     22.51 o 
   2   2   4     4321.20     4349.18     53.89 o 
   3   2   4      470.63      449.64     15.20 o 
   4   2   4      617.50      599.04     18.62 o 
   5   2   4      538.97      515.12     21.99 o 
   6   2   4      472.10      469.06     18.87 o 
   7   2   4      236.17      243.44     14.02 o 
   8   2   4       94.36       96.26      9.78 o 
   9   2   4        8.96       13.93      5.80 o 
  10   2   4       82.45      103.20     18.59 o 
 -13   3   4       43.87       66.07     12.52 o 
 -12   3   4        0.01       14.13      8.18 o 
 -11   3   4       19.94       17.92      8.56 o 
 -10   3   4      447.98      413.01     26.30 o 
  -9   3   4      244.35      223.56     18.44 o 
  -8   3   4      667.47      663.43     30.01 o 
  -7   3   4      202.38      214.46     11.86 o 
  -6   3   4      267.59      263.75     10.18 o 
  -5   3   4       23.12       27.56      3.46 o 
  -4   3   4       32.93       36.37      4.16 o 
  -3   3   4      133.62      143.08      4.65 o 
  -2   3   4      867.76      937.42     11.34 o 
  -1   3   4        7.32        7.98      2.22 o 
   0   3   4        5.93        8.08      2.27 o 
   1   3   4      149.18      162.65     11.73 o 
   2   3   4       11.13       16.15      3.97 o 
   3   3   4      354.73      383.11     39.23 o 
   4   3   4       39.58       28.98      8.17 o 
   5   3   4      213.14      217.37     17.32 o 
   6   3   4       18.17       19.04      5.27 o 
   7   3   4        0.88       -0.58      4.17 o 
   8   3   4        0.01        0.01      4.68 o 
   9   3   4        1.63       -1.82      7.50 o 
  10   3   4       52.99       57.82     14.38 o 
 -13   4   4       92.95       82.81     13.84 o 
 -12   4   4      402.11      391.61     28.21 o 
 -11   4   4      678.46      746.67     37.49 o 
 -10   4   4      277.02      253.40     21.00 o 
  -9   4   4       40.98       53.98     10.41 o 
  -8   4   4      434.70      446.80     17.74 o 
  -7   4   4     1634.81     1684.55     25.50 o 
  -6   4   4     1655.44     1649.95     23.79 o 
  -5   4   4     1268.06     1275.32     20.82 o 
  -4   4   4      590.75      562.59     10.65 o 
  -3   4   4     1036.34      998.85     14.28 o 
  -2   4   4     1383.64     1341.60     15.04 o 
  -1   4   4      272.90      242.29      7.22 o 
   0   4   4      720.36      688.98     13.07 o 
   1   4   4      754.06      718.22     14.05 o 
   2   4   4      248.27      254.50     17.63 o 
   3   4   4     1065.77     1058.56     36.16 o 
   4   4   4      274.48      310.49     14.96 o 
   5   4   4      164.20      171.73     11.91 o 
   6   4   4       15.13       16.73     14.35 o 
   7   4   4      230.75      214.66     31.01 o 
   8   4   4      199.78      228.42     22.75 o 
   9   4   4      148.65      168.32     21.34 o 
 -12   5   4        5.19       -7.32      8.64 o 
 -11   5   4       88.22       86.33     13.68 o 
 -10   5   4        5.59        9.02      7.46 o 
  -9   5   4      744.23      700.77     29.08 o 
  -8   5   4      619.99      653.09     21.93 o 
  -7   5   4      326.73      328.73     14.91 o 
  -6   5   4       11.18       10.29      2.34 o 
  -5   5   4        6.84        6.03      2.60 o 
  -4   5   4       67.04       73.33      3.76 o 
  -3   5   4      108.73      133.58      5.13 o 
  -2   5   4      770.12      813.34     11.39 o 
  -1   5   4      519.89      560.54     11.25 o 
   0   5   4        1.64       -1.17      3.25 o 
   1   5   4      475.89      485.00     21.67 o 
   2   5   4        0.03       -2.79      3.33 o 
   3   5   4       60.27       69.04     17.22 o 
   4   5   4       44.56       47.32      7.44 o 
   5   5   4      196.51      209.50     13.07 o 
   6   5   4        0.33       -8.35      5.58 o 
   7   5   4       10.70       -0.84      6.41 o 
   8   5   4        4.78       20.00      9.96 o 
   9   5   4        9.43        7.05      8.29 o 
 -12   6   4      143.89      134.24     18.48 o 
 -11   6   4      375.16      386.74     28.07 o 
 -10   6   4      212.14      254.60     15.50 o 
  -9   6   4     1285.33     1254.57     34.06 o 
  -8   6   4      289.18      303.87     15.50 o 
  -7   6   4        6.82       14.59      5.11 o 
  -6   6   4        9.02       12.11      4.41 o 
  -5   6   4     1245.15     1248.46     21.79 o 
  -4   6   4      858.77      863.62     17.24 o 
  -3   6   4      898.14      851.84     20.51 o 
  -2   6   4     1038.16     1013.54     20.06 o 
  -1   6   4      832.14      817.49     32.02 o 
   0   6   4      860.14      822.75     21.13 o 
   1   6   4     1161.55     1165.03     33.10 o 
   2   6   4      821.06      853.41     18.77 o 
   3   6   4       52.56       59.62      8.06 o 
   4   6   4      367.55      363.16     16.47 o 
   5   6   4      278.72      267.45     14.93 o 
   6   6   4      644.46      652.48     24.21 o 
   7   6   4      236.05      226.16     14.95 o 
   8   6   4       41.66       53.13     13.16 o 
 -11   7   4        0.04        7.80      5.43 o 
 -10   7   4       16.72       22.26      6.06 o 
  -9   7   4       48.71       51.53      7.55 o 
  -8   7   4        0.03       -0.94      3.78 o 
  -7   7   4      131.43      113.87      9.62 o 
  -6   7   4      233.10      226.44      9.76 o 
  -5   7   4      909.45      860.26     21.40 o 
  -4   7   4        7.20        5.40      2.87 o 
  -3   7   4       22.25       17.77      3.88 o 
  -2   7   4      596.38      604.31     14.58 o 
  -1   7   4        6.26        9.26      3.92 o 
   0   7   4      304.50      315.54     13.76 o 
   1   7   4      284.12      292.11     11.12 o 
   2   7   4      521.80      515.79     17.44 o 
   3   7   4        0.10        3.25      3.61 o 
   4   7   4        2.68        6.54     13.87 o 
   5   7   4        3.48        2.57      5.02 o 
   6   7   4       12.30        6.60     11.19 o 
   7   7   4        4.18       -7.49      6.06 o 
   8   7   4       26.86       33.37     11.66 o 
 -10   8   4      267.52      279.96     16.96 o 
  -9   8   4      210.42      233.49     14.90 o 
  -8   8   4     1184.21     1182.32     32.60 o 
  -7   8   4      272.81      296.83     15.33 o 
  -6   8   4      935.12      958.20     23.60 o 
  -5   8   4      115.14      128.21      7.66 o 
  -4   8   4      128.57      127.48      8.74 o 
  -3   8   4      144.52      141.55     10.20 o 
  -2   8   4      735.26      726.89     17.17 o 
  -1   8   4      610.99      626.58     15.94 o 
   0   8   4      158.91      160.54      8.34 o 
   1   8   4      380.89      366.75     12.82 o 
   2   8   4       30.85       34.30      4.97 o 
   3   8   4      195.77      206.85     10.32 o 
   4   8   4      391.56      410.35     18.55 o 
   5   8   4      224.50      253.32     15.37 o 
   6   8   4        4.30       -2.49     12.52 o 
   7   8   4      116.03      105.61     10.76 o 
  -9   9   4       67.83       60.33      8.22 o 
  -8   9   4       42.99       47.44      7.34 o 
  -7   9   4       75.94       80.88      8.77 o 
  -6   9   4       47.63       46.61      5.42 o 
  -5   9   4      832.77      738.99     18.68 o 
  -4   9   4      116.55       94.76      8.10 o 
  -3   9   4       26.10       29.31      4.37 o 
  -2   9   4       30.26       34.64      4.77 o 
  -1   9   4      291.04      286.90     11.31 o 
   0   9   4      175.47      182.90      9.32 o 
   1   9   4      328.88      309.74     12.27 o 
   2   9   4      313.86      305.54     14.40 o 
   3   9   4        0.16       -1.18      4.29 o 
   4   9   4        2.11        9.03      5.71 o 
   5   9   4      245.13      258.76     15.65 o 
   6   9   4        3.71        3.06      5.24 o 
  -7  10   4      352.70      337.23     17.23 o 
  -6  10   4      296.53      255.61     11.97 o 
  -5  10   4      282.08      290.96     19.47 o 
  -4  10   4      441.69      454.33     18.22 o 
  -3  10   4      328.76      334.34     12.87 o 
  -2  10   4       49.61       61.69      6.03 o 
  -1  10   4      149.82      153.70     10.27 o 
   0  10   4      147.16      158.73     14.03 o 
   1  10   4      105.36      117.29      9.95 o 
   2  10   4      350.93      371.37     18.14 o 
   3  10   4      537.01      538.42     33.93 o 
   4  10   4      244.07      254.84     15.97 o 
  -5  11   4       17.75       16.84      7.90 o 
  -4  11   4        0.42       -3.63      4.47 o 
  -3  11   4       14.15       14.31      7.32 o 
  -2  11   4      105.17      110.64     16.98 o 
  -1  11   4        2.34       -0.25      4.26 o 
   0  11   4        4.16        9.46      5.21 o 
   1  11   4       51.25       59.21     11.97 o 
   2  11   4       41.26       36.04     10.51 o 
 -13   1   5      136.60      138.04     11.59 o 
 -12   1   5      232.49      262.43     15.12 o 
 -11   1   5      163.10      161.15     17.01 o 
 -10   1   5      415.46      442.63     24.12 o 
  -9   1   5       63.39       59.04      5.37 o 
  -8   1   5     1902.56     1964.79     38.58 o 
  -7   1   5     1500.36     1478.85     29.28 o 
  -6   1   5     1002.73     1001.17     22.64 o 
  -5   1   5      942.55      935.12     21.37 o 
  -4   1   5      651.28      629.00     10.19 o 
  -3   1   5      185.41      138.29     14.90 o 
  -2   1   5      825.08      776.83     18.68 o 
  -1   1   5      891.18      855.49     20.06 o 
   0   1   5      322.45      315.97     12.44 o 
   1   1   5      401.09      378.34     14.02 o 
   2   1   5     1711.82     1654.06     31.79 o 
   3   1   5      217.62      224.75     15.90 o 
   4   1   5      542.50      520.00     18.74 o 
   5   1   5      237.96      232.28     13.13 o 
   6   1   5      183.25      168.12     12.06 o 
   7   1   5       83.09       91.30      9.85 o 
   8   1   5      103.32      115.17     11.25 o 
   9   1   5      128.71      148.21     13.12 o 
 -13   2   5        2.71        6.83      6.89 o 
 -12   2   5       22.51       25.39      8.71 o 
 -11   2   5        0.00        1.39      6.45 o 
 -10   2   5       81.78       78.62      8.66 o 
  -9   2   5      178.89      194.07      9.45 o 
  -8   2   5      653.63      672.74     16.76 o 
  -7   2   5       59.19       59.14      5.91 o 
  -6   2   5        0.04        0.56      2.84 o 
  -5   2   5       57.03       44.51      4.54 o 
  -4   2   5      863.29      899.97     20.23 o 
  -3   2   5      241.13      246.96      6.89 o 
  -2   2   5       44.06       43.49      3.20 o 
  -1   2   5      401.74      400.46     13.78 o 
   0   2   5      207.54      222.28     10.69 o 
   1   2   5      137.09      142.14      9.01 o 
   2   2   5      344.49      339.55     14.01 o 
   3   2   5      271.19      293.59     25.39 o 
   4   2   5      135.50      134.90     37.82 o 
   5   2   5      171.17      146.10     15.76 o 
   6   2   5       75.00       81.63     16.37 o 
   7   2   5        9.02       10.30      4.70 o 
   8   2   5       16.91       18.33      5.98 o 
   9   2   5       37.20       38.46      8.08 o 
 -13   3   5      345.73      421.11     30.05 o 
 -12   3   5      184.27      203.73     20.65 o 
 -11   3   5      601.50      583.91     23.03 o 
 -10   3   5      620.40      593.91     22.19 o 
  -9   3   5      395.89      395.01     13.76 o 
  -8   3   5       90.88       96.06      6.74 o 
  -7   3   5      107.20      104.66      7.61 o 
  -6   3   5      341.18      335.85     20.16 o 
  -5   3   5      963.72      962.65     21.23 o 
  -4   3   5      479.12      445.48     15.57 o 
  -3   3   5     3350.54     3395.12     34.24 o 
  -2   3   5      751.49      700.86     10.66 o 
  -1   3   5      962.95      980.97     16.14 o 
   0   3   5      883.76      854.56     20.48 o 
   1   3   5      407.62      405.48     23.54 o 
   2   3   5      129.50      131.79      9.16 o 
   3   3   5      277.32      266.83     13.29 o 
   4   3   5      362.98      416.67     25.19 o 
   5   3   5      359.20      363.34     33.28 o 
   6   3   5      155.67      151.17     12.03 o 
   7   3   5      331.89      337.11     14.39 o 
   8   3   5      141.37      155.23     12.67 o 
   9   3   5       18.92       13.69      9.08 o 
 -12   4   5        4.34       13.65      6.08 o 
 -11   4   5       64.23       53.14      8.34 o 
 -10   4   5       13.50        7.33      5.53 o 
  -9   4   5       34.90       32.29      4.31 o 
  -8   4   5      111.35      116.65      7.02 o 
  -7   4   5      127.89      124.86      6.98 o 
  -6   4   5      113.54      118.79     10.20 o 
  -5   4   5       16.76       13.69      3.19 o 
  -4   4   5      104.32      100.20      6.41 o 
  -3   4   5       37.80       35.22      3.39 o 
  -2   4   5       10.59       11.49      1.78 o 
  -1   4   5       29.36       41.86      3.77 o 
   0   4   5      113.55      116.80      6.00 o 
   1   4   5       64.10       69.38      6.80 o 
   2   4   5       78.19       85.20      9.48 o 
   3   4   5       16.84      115.51     15.88 o 
   4   4   5       43.87       43.52     10.16 o 
   5   4   5        2.46        4.91      4.58 o 
   6   4   5        3.58        7.38     10.22 o 
   7   4   5        0.21        7.37      4.85 o 
   8   4   5       57.54       51.92     13.35 o 
 -12   5   5      261.01      303.29     18.06 o 
 -11   5   5      194.76      212.69     14.66 o 
 -10   5   5      447.19      483.77     31.54 o 
  -9   5   5     1002.94     1008.17     29.53 o 
  -8   5   5      269.68      272.56     14.79 o 
  -7   5   5      182.34      167.58     11.39 o 
  -6   5   5      170.59      184.63     16.44 o 
  -5   5   5      880.07      935.81     35.04 o 
  -4   5   5      730.29      677.54     29.14 o 
  -3   5   5      222.76      189.39      9.66 o 
  -2   5   5      151.44      152.63      5.24 o 
  -1   5   5      827.05      822.11     21.04 o 
   0   5   5      492.51      475.40     12.10 o 
   1   5   5      823.26      861.86     22.04 o 
   2   5   5      399.56      438.53     25.39 o 
   3   5   5      370.75      365.94     23.35 o 
   4   5   5       94.23      109.46     10.45 o 
   5   5   5      115.22      115.47     10.94 o 
   6   5   5      213.18      201.48     21.78 o 
   7   5   5       70.23       78.56      9.84 o 
   8   5   5        8.34       -1.74      8.90 o 
 -11   6   5        6.34       26.93      6.94 o 
 -10   6   5        0.88        3.29      5.76 o 
  -9   6   5       12.03       14.75      5.02 o 
  -8   6   5        1.24       -3.22      4.49 o 
  -7   6   5      249.80      237.99     13.78 o 
  -6   6   5       27.98       26.36      8.31 o 
  -5   6   5       12.41        2.10      7.28 o 
  -4   6   5        9.10       -0.03      7.72 o 
  -3   6   5       43.40       46.11      5.74 o 
  -2   6   5        5.26        6.49      3.90 o 
  -1   6   5       12.06       14.31      4.53 o 
   0   6   5       25.90       22.95      4.53 o 
   1   6   5       57.12       68.47      7.29 o 
   2   6   5      305.48      294.22     21.26 o 
   3   6   5      252.90      247.09     14.39 o 
   4   6   5       47.04       59.13      8.59 o 
   5   6   5        2.48        3.85      4.47 o 
   6   6   5       17.60        7.41      5.28 o 
   7   6   5        2.55        8.03      5.95 o 
 -11   7   5       67.55       62.68      9.21 o 
 -10   7   5      104.64      114.70     11.09 o 
  -9   7   5      264.38      264.89     15.78 o 
  -8   7   5      345.61      349.79     17.60 o 
  -7   7   5      390.98      408.42     18.26 o 
  -6   7   5     1018.51     1004.26     39.39 o 
  -5   7   5       62.57       42.65      6.68 o 
  -4   7   5      128.18      115.60     12.96 o 
  -3   7   5     1012.64      986.53     25.22 o 
  -2   7   5      437.35      432.02     16.31 o 
  -1   7   5       86.40       90.20      7.94 o 
   0   7   5     1050.38     1007.52     26.06 o 
   1   7   5      413.01      389.71     16.34 o 
   2   7   5      166.63      161.51      9.32 o 
   3   7   5      256.52      257.65     15.02 o 
   4   7   5      190.39      214.25     29.21 o 
   5   7   5       72.78       96.75     10.57 o 
   6   7   5       55.61       55.82      8.94 o 
 -10   8   5        0.13       -2.59      4.37 o 
  -9   8   5        2.60        9.01      5.27 o 
  -8   8   5        1.05        0.34      4.41 o 
  -7   8   5       34.24       39.50      6.77 o 
  -6   8   5       21.59       10.07      7.22 o 
  -5   8   5      251.67      231.54     18.95 o 
  -4   8   5       28.51       30.65      6.20 o 
  -3   8   5       15.07       20.17      5.21 o 
  -2   8   5      123.96      137.08     10.17 o 
  -1   8   5       36.13       35.08      5.74 o 
   0   8   5        9.57       13.00      3.72 o 
   1   8   5        1.67        3.29      4.75 o 
   2   8   5       76.49       69.75      6.72 o 
   3   8   5        0.46        6.18      9.14 o 
   4   8   5      110.47      118.82     21.37 o 
   5   8   5       74.31       74.14     11.82 o 
  -8   9   5      226.04      239.56     15.50 o 
  -7   9   5      488.33      505.26     39.81 o 
  -6   9   5      512.92      514.95     29.54 o 
  -5   9   5      184.84      169.11     16.85 o 
  -4   9   5      399.42      407.63     17.56 o 
  -3   9   5        4.18        5.52      4.29 o 
  -2   9   5      561.33      564.01     20.77 o 
  -1   9   5      195.13      186.11     17.47 o 
   0   9   5        1.97       11.12      3.89 o 
   1   9   5        2.70        1.12      3.38 o 
   2   9   5      114.06      133.66      9.14 o 
   3   9   5      264.75      274.39     16.26 o 
   4   9   5      228.72      250.38     16.20 o 
  -6  10   5        9.67       -1.19      5.71 o 
  -5  10   5        0.78        4.60      7.95 o 
  -4  10   5        0.64        3.55      5.01 o 
  -3  10   5       37.43       41.69      7.21 o 
  -2  10   5       33.07       41.97      9.02 o 
  -1  10   5       84.80       83.06     12.01 o 
   0  10   5       83.48       82.45      9.11 o 
   1  10   5      142.67      159.32     31.66 o 
   2  10   5        0.49        1.45      3.90 o 
 -13   0   6       21.09       23.29      8.73 o 
 -12   0   6       44.11       57.92     11.52 o 
 -11   0   6      939.79      882.52     38.73 o 
 -10   0   6      392.77      362.16     23.50 o 
  -9   0   6     1766.70     1832.86     52.80 o 
  -8   0   6      470.43      478.23     24.79 o 
  -7   0   6        4.74        1.58      4.52 o 
  -6   0   6     1599.96     1565.66     44.17 o 
  -5   0   6     1063.30     1062.60     35.06 o 
  -4   0   6     1287.85     1280.86     38.32 o 
  -3   0   6      805.27      768.67     29.12 o 
  -2   0   6      968.00      933.56     32.75 o 
  -1   0   6      462.68      427.21     22.18 o 
   0   0   6     1145.55     1117.77     37.49 o 
   1   0   6      344.79      329.05     20.48 o 
   2   0   6       93.27       89.63     12.02 o 
   3   0   6     1391.12     1219.23     43.62 o 
   4   0   6      174.37      152.43     15.60 o 
   5   0   6      273.23      223.35     19.80 o 
   6   0   6      168.77      141.69     16.75 o 
   7   0   6       83.18      115.45     16.85 o 
   8   0   6      243.59      247.32     23.82 o 
 -13   1   6       60.78       60.98      8.49 o 
 -12   1   6        3.02        9.22      4.38 o 
 -11   1   6       16.93       15.03      5.28 o 
 -10   1   6        6.67        9.27      4.81 o 
  -9   1   6      179.13      180.01     11.40 o 
  -8   1   6      318.04      319.05     19.09 o 
  -7   1   6      325.90      333.74     14.34 o 
  -6   1   6        8.55        5.66      4.89 o 
  -5   1   6      240.03      248.14     11.60 o 
  -4   1   6      528.13      573.63     17.54 o 
  -3   1   6       59.47       67.64      6.59 o 
  -2   1   6        7.05        9.27      3.83 o 
  -1   1   6        7.52        7.37      3.88 o 
   0   1   6       81.36       77.18      7.27 o 
   1   1   6       56.78       59.95      6.70 o 
   2   1   6        9.61       27.14      7.95 o 
   3   1   6       10.38       27.74      6.01 o 
   4   1   6       39.94       39.77      6.95 o 
   5   1   6       25.12       13.84      8.88 o 
   6   1   6        0.36       -5.42      9.75 o 
   7   1   6        0.92       17.46      6.55 o 
   8   1   6       11.91        9.66      5.37 o 
 -12   2   6      376.92      404.09     15.70 o 
 -11   2   6      132.48      140.37     10.86 o 
 -10   2   6       89.29       97.40      8.86 o 
  -9   2   6        3.78        5.11      4.84 o 
  -8   2   6      393.80      410.01     16.07 o 
  -7   2   6      274.14      285.97     12.99 o 
  -6   2   6      289.65      286.88     12.57 o 
  -5   2   6      430.60      420.08     24.15 o 
  -4   2   6      228.43      237.96     11.22 o 
  -3   2   6      374.46      372.07     14.08 o 
  -2   2   6      426.88      442.86     15.52 o 
  -1   2   6      816.91      838.55     22.09 o 
   0   2   6      133.09      125.40      8.93 o 
   1   2   6      488.00      503.91     21.47 o 
   2   2   6      465.18      499.54     18.65 o 
   3   2   6     2069.80     2032.47     41.61 o 
   4   2   6      504.07      532.12     20.54 o 
   5   2   6      108.70      110.85     15.02 o 
   6   2   6      261.57      234.34     16.64 o 
   7   2   6      105.45      141.31     12.59 o 
 -12   3   6        2.99        1.56      5.31 o 
 -11   3   6       18.32       24.82      4.82 o 
 -10   3   6      106.92      113.23      9.31 o 
  -9   3   6      150.47      134.47      9.84 o 
  -8   3   6      653.44      640.64     20.16 o 
  -7   3   6       67.37       71.77      6.72 o 
  -6   3   6        1.87       -3.11      3.88 o 
  -5   3   6      162.71      155.57      9.18 o 
  -4   3   6        7.07       13.85      9.07 o 
  -3   3   6        6.88       29.89      5.60 o 
  -2   3   6       83.87       81.81      6.98 o 
  -1   3   6      167.56      158.64      9.61 o 
   0   3   6        5.36        1.24      5.53 o 
   1   3   6        1.69       16.04      5.58 o 
   2   3   6        4.26        6.25      4.28 o 
   3   3   6       93.79       87.75     21.10 o 
   4   3   6      105.08       90.63      9.07 o 
   5   3   6        0.03       -1.84      6.26 o 
   6   3   6        0.13        4.89     13.17 o 
   7   3   6        2.84        5.35      5.73 o 
 -12   4   6       25.27       16.64     11.60 o 
 -11   4   6      315.72      351.36     18.80 o 
 -10   4   6      218.52      247.80     21.17 o 
  -9   4   6      612.45      643.09     33.05 o 
  -8   4   6      712.38      750.24     34.56 o 
  -7   4   6     1190.09     1267.51     44.85 o 
  -6   4   6     1141.59     1204.15     42.26 o 
  -5   4   6      318.22      297.88     22.26 o 
  -4   4   6      693.68      659.94     18.36 o 
  -3   4   6      586.70      577.74     17.03 o 
  -2   4   6      136.46      125.90      8.24 o 
  -1   4   6       32.01       38.07      5.33 o 
   0   4   6       53.58       60.52      6.71 o 
   1   4   6      358.15      384.19     15.49 o 
   2   4   6      585.01      582.90     22.12 o 
   3   4   6       80.18      104.94     14.75 o 
   4   4   6       71.97       85.13     13.46 o 
   5   4   6       27.51       28.51      6.65 o 
   6   4   6        0.90        4.10      7.60 o 
   7   4   6       19.36       11.21      6.07 o 
 -11   5   6        4.30        4.78      5.18 o 
 -10   5   6       10.74        7.02      4.89 o 
  -9   5   6       18.83       11.11      6.96 o 
  -8   5   6     1118.89     1099.49     43.31 o 
  -7   5   6      106.09      110.39     14.18 o 
  -6   5   6       88.09       61.96      9.52 o 
  -5   5   6       67.81       52.53      9.74 o 
  -4   5   6        3.74        4.00      6.28 o 
  -3   5   6       65.31       72.24      6.59 o 
  -2   5   6        8.49       18.00      8.37 o 
  -1   5   6       29.83       29.61      4.74 o 
   0   5   6        4.24       18.92      8.25 o 
   1   5   6       20.05       14.76      5.16 o 
   2   5   6      135.50      125.86     15.95 o 
   3   5   6       23.67       34.46     10.14 o 
   4   5   6       14.90       16.79      6.96 o 
   5   5   6        0.01        6.42      5.46 o 
   6   5   6        0.72        1.17      6.64 o 
 -11   6   6       66.92       78.66     10.19 o 
 -10   6   6      409.45      424.57     27.57 o 
  -9   6   6      253.75      277.73     22.64 o 
  -8   6   6      267.24      283.77     22.82 o 
  -7   6   6       81.35       66.29     11.68 o 
  -6   6   6       10.05       -5.71      8.41 o 
  -5   6   6        2.57       -3.78      8.01 o 
  -4   6   6       87.47       77.90      7.10 o 
  -3   6   6      266.29      313.69     23.60 o 
  -2   6   6      393.19      407.92     24.96 o 
  -1   6   6     1128.18     1108.29     45.02 o 
   0   6   6      502.26      498.79     25.37 o 
   1   6   6      506.13      511.42     29.18 o 
   2   6   6      395.50      400.17     26.08 o 
   3   6   6      428.19      449.31     28.60 o 
   4   6   6       26.72       38.76      7.86 o 
   5   6   6       98.99      122.86     12.01 o 
 -10   7   6        1.01       -0.43      6.78 o 
  -9   7   6       31.07       28.13      9.38 o 
  -8   7   6        1.80      -10.36      7.08 o 
  -7   7   6       81.37       57.16     10.33 o 
  -6   7   6        3.52       10.93      7.39 o 
  -5   7   6       31.74       31.25      5.49 o 
  -4   7   6      287.37      292.74     14.17 o 
  -3   7   6        1.82        3.56      9.67 o 
  -2   7   6       29.81       28.51      5.34 o 
  -1   7   6       93.59      107.44      9.18 o 
   0   7   6        5.95        2.42      4.13 o 
   1   7   6       11.89        4.96      7.95 o 
   2   7   6       21.02       31.08      7.37 o 
   3   7   6        6.35       29.03     14.07 o 
   4   7   6       20.11       20.07      6.56 o 
  -8   8   6       12.65       17.72      7.26 o 
  -7   8   6      362.47      360.19     25.93 o 
  -6   8   6      518.24      513.05     30.30 o 
  -5   8   6      869.73      868.23     25.82 o 
  -4   8   6     1067.65     1072.23     28.62 o 
  -3   8   6      169.52      167.17     11.41 o 
  -2   8   6      101.54      100.14      9.09 o 
  -1   8   6       70.94       82.85      8.71 o 
   0   8   6      370.24      383.03     17.47 o 
   1   8   6       18.75        8.94      3.72 o 
   2   8   6       11.45       12.97      5.81 o 
   3   8   6       17.32       17.59     18.19 o 
  -7   9   6       82.07       72.99     12.75 o 
  -6   9   6       92.58       85.25     14.41 o 
  -5   9   6        5.33       13.09      7.42 o 
  -4   9   6      227.83      216.73     13.43 o 
  -3   9   6      123.68      137.07     18.94 o 
  -2   9   6        2.47        1.53      4.28 o 
  -1   9   6       22.65       20.27      5.56 o 
   0   9   6       25.84       26.57      4.91 o 
   1   9   6       14.08       12.12      4.17 o 
 -12   1   7      140.35      146.09     12.02 o 
 -11   1   7      235.79      252.85     14.86 o 
 -10   1   7      135.52      138.21     18.93 o 
  -9   1   7      439.21      471.94     19.12 o 
  -8   1   7       30.42       50.20      6.88 o 
  -7   1   7      311.61      299.53     14.44 o 
  -6   1   7      388.84      408.26     16.31 o 
  -5   1   7      270.89      278.85     13.41 o 
  -4   1   7      441.14      451.12     23.77 o 
  -3   1   7      633.94      634.28     20.24 o 
  -2   1   7      294.33      296.57     14.14 o 
  -1   1   7      218.19      219.55     14.69 o 
   0   1   7      448.53      434.01     17.85 o 
   1   1   7      287.97      295.68     15.25 o 
   2   1   7       54.37       59.24      8.02 o 
   3   1   7      106.41       99.13     13.45 o 
   4   1   7        5.29        9.47      6.16 o 
   5   1   7       42.81       36.50      7.33 o 
   6   1   7      131.80      121.98     17.01 o 
 -11   2   7        8.15        5.17      3.98 o 
 -10   2   7       51.66       50.79      6.78 o 
  -9   2   7       87.44       75.56      7.98 o 
  -8   2   7        6.95       10.67      4.33 o 
  -7   2   7      734.03      744.15     22.50 o 
  -6   2   7      198.32      194.03     11.41 o 
  -5   2   7        6.09        3.98      3.71 o 
  -4   2   7       49.84       45.54      6.13 o 
  -3   2   7      128.68      116.77     15.85 o 
  -2   2   7      313.43      296.34     14.07 o 
  -1   2   7        0.50        1.58      4.01 o 
   0   2   7       98.93      106.38      9.65 o 
   1   2   7       89.18       88.76      9.07 o 
   2   2   7       41.23       38.43     14.74 o 
   3   2   7      272.82      227.81     14.45 o 
   4   2   7       22.21       22.32      7.86 o 
   5   2   7        6.78        0.94      5.51 o 
   6   2   7       38.65       34.55     15.22 o 
 -11   3   7      123.72      130.45     16.76 o 
 -10   3   7      157.17      172.53     18.40 o 
  -9   3   7      239.82      250.24     21.50 o 
  -8   3   7      410.36      415.21     38.14 o 
  -7   3   7      482.45      490.44     20.22 o 
  -6   3   7      411.57      421.45     16.41 o 
  -5   3   7      154.90      157.56     11.74 o 
  -4   3   7      282.17      285.38     13.32 o 
  -3   3   7       13.44       25.59      5.29 o 
  -2   3   7      356.70      367.55     15.56 o 
  -1   3   7      284.69      276.72     14.03 o 
   0   3   7       56.70       73.92      8.09 o 
   1   3   7      149.45      160.81     11.21 o 
   2   3   7      263.77      283.14     15.44 o 
   3   3   7      259.53      277.09     15.70 o 
   4   3   7      239.53      199.30     14.25 o 
   5   3   7      113.99       81.29     15.25 o 
 -11   4   7       15.11       31.29     10.08 o 
 -10   4   7       66.13       63.16     12.44 o 
  -9   4   7        0.78        8.61      6.52 o 
  -8   4   7       92.24       90.67     13.65 o 
  -7   4   7       41.75       33.53      8.18 o 
  -6   4   7       66.78       73.29     12.16 o 
  -5   4   7       10.06       12.09      6.10 o 
  -4   4   7        0.23       19.03      8.39 o 
  -3   4   7        0.49        6.80      8.29 o 
  -2   4   7      148.89      159.95     10.44 o 
  -1   4   7        6.85       18.34      5.10 o 
   0   4   7        1.27       -1.95      3.98 o 
   1   4   7        2.11       -1.87      6.02 o 
   2   4   7       38.59       41.60      6.76 o 
   3   4   7       53.00       47.70      7.56 o 
   4   4   7       11.54       -0.04      6.72 o 
   5   4   7        9.46       20.97      6.93 o 
 -10   5   7      247.55      236.49     22.47 o 
  -9   5   7      187.96      205.71     20.49 o 
  -8   5   7      339.78      367.21     26.13 o 
  -7   5   7       68.56       61.52     11.16 o 
  -6   5   7      174.87      166.17     17.48 o 
  -5   5   7      277.73      312.93     22.99 o 
  -4   5   7      298.69      352.92     24.46 o 
  -3   5   7      346.88      353.92     25.30 o 
  -2   5   7      277.20      303.55     23.11 o 
  -1   5   7       69.03       82.87     13.69 o 
   0   5   7      213.43      220.21     20.56 o 
   1   5   7       58.89       61.63     12.53 o 
   2   5   7       68.83       84.94     14.20 o 
   3   5   7      183.99      230.84     22.58 o 
   4   5   7      178.77      213.17     22.09 o 
  -9   6   7        7.71        0.23      7.74 o 
  -8   6   7        0.79      -13.68     10.34 o 
  -7   6   7       51.01       48.44     10.95 o 
  -6   6   7      204.72      221.03     20.41 o 
  -5   6   7       69.43       72.01     12.70 o 
  -4   6   7       81.10       89.89     14.32 o 
  -3   6   7        8.50       17.72      9.74 o 
  -2   6   7       80.99       87.79     13.84 o 
  -1   6   7        8.07       12.08      9.34 o 
   0   6   7       49.95       46.82     11.81 o 
   1   6   7       25.86       49.48     13.06 o 
   2   6   7        0.03        5.01      8.29 o 
   3   6   7       53.64       85.79     15.91 o 
  -8   7   7      164.41      150.10     17.86 o 
  -7   7   7      190.94      204.34     20.30 o 
  -6   7   7       27.16       20.24      9.14 o 
  -5   7   7      194.88      196.74     19.80 o 
  -4   7   7      183.82      204.16     20.06 o 
  -3   7   7       43.09       59.34     12.80 o 
  -2   7   7      160.94      145.65     17.03 o 
  -1   7   7      295.66      274.21     23.38 o 
   0   7   7       55.16       72.76     13.77 o 
   1   7   7      317.69      291.03     24.53 o 
   2   7   7      158.14      162.35     20.17 o 
  -6   8   7        0.18       -2.22      7.06 o 
  -5   8   7        3.68       10.02      8.73 o 
  -4   8   7      106.37      109.41     15.65 o 
  -3   8   7       10.23        2.60      7.43 o 
  -2   8   7       73.53       61.68     12.53 o 
  -1   8   7       71.73       55.48     12.33 o 
   0   8   7        3.84       -0.97      8.05 o 
 -10   0   8      443.68      422.97     27.37 o 
  -9   0   8      184.75      176.53     17.20 o 
  -8   0   8       98.38       89.45     12.78 o 
  -7   0   8      682.79      685.95     32.46 o 
  -6   0   8       11.09        3.80      5.03 o 
  -5   0   8      596.60      641.24     31.33 o 
  -4   0   8      900.03      861.63     36.59 o 
  -3   0   8      689.94      651.45     31.71 o 
  -2   0   8       74.22       83.74     12.75 o 
  -1   0   8      139.27      169.81     17.34 o 
   0   0   8       88.46       97.27     13.83 o 
   1   0   8      223.19      234.90     20.59 o 
   2   0   8       20.28       45.05     11.24 o 
   3   0   8        4.14       17.54      8.89 o 
   4   0   8       56.71       27.09     10.26 o 
 -10   1   8       23.28       22.08      7.27 o 
  -9   1   8        4.97        1.57      4.61 o 
  -8   1   8      352.67      344.10     16.65 o 
  -7   1   8       21.29       16.22      4.79 o 
  -6   1   8        1.44        4.29      3.99 o 
  -5   1   8       63.23       64.29      7.84 o 
  -4   1   8        4.56       -0.17      4.71 o 
  -3   1   8       10.14       -2.30      4.68 o 
  -2   1   8       14.75       10.94      5.07 o 
  -1   1   8        1.71        5.47      4.65 o 
   0   1   8        2.73        4.18      5.28 o 
   1   1   8        9.54       18.89      6.26 o 
   2   1   8        0.03        9.14     12.12 o 
   3   1   8      105.58       81.19      9.77 o 
 -10   2   8      127.40      140.09     16.90 o 
  -9   2   8      139.99      142.97     11.10 o 
  -8   2   8       28.83       25.76      5.76 o 
  -7   2   8        2.38       -0.88      4.21 o 
  -6   2   8      181.52      196.90     25.79 o 
  -5   2   8      145.86      160.71     11.31 o 
  -4   2   8       89.84      108.77      9.36 o 
  -3   2   8       14.21       21.78      5.20 o 
  -2   2   8      169.73      175.00     11.99 o 
  -1   2   8      229.20      236.20     16.55 o 
   0   2   8      292.01      268.64     15.27 o 
   1   2   8       34.29       34.64      6.89 o 
   2   2   8      118.68      128.26     11.75 o 
   3   2   8       74.86       85.24     11.07 o 
 -10   3   8       23.57       11.80      7.73 o 
  -9   3   8       58.89       30.75      9.13 o 
  -8   3   8        5.08       -5.20      7.74 o 
  -7   3   8       15.70       13.24      8.15 o 
  -6   3   8       10.67        8.96      7.79 o 
  -5   3   8       39.46       32.89      9.57 o 
  -4   3   8       13.48       16.83      7.62 o 
  -3   3   8       12.81        6.60      4.61 o 
  -2   3   8        5.16        9.23      4.60 o 
  -1   3   8        0.98        8.43      4.33 o 
   0   3   8        2.02        8.99      4.89 o 
   1   3   8        0.01        5.45      4.81 o 
   2   3   8        0.41        9.54      6.09 o 
   3   3   8        0.02        6.81      5.59 o 
  -9   4   8       75.33       84.94     13.31 o 
  -8   4   8      557.35      535.59     32.11 o 
  -7   4   8     1315.20     1292.42     50.26 o 
  -6   4   8      452.40      454.56     28.64 o 
  -5   4   8       91.55       94.89     14.19 o 
  -4   4   8       32.99       26.85     10.29 o 
  -3   4   8      235.58      205.16     20.32 o 
  -2   4   8      266.79      298.20     24.55 o 
  -1   4   8       12.06        5.29      7.64 o 
   0   4   8        3.74       -3.27      8.43 o 
   1   4   8       36.12       34.33     10.23 o 
   2   4   8      125.28      135.43     18.70 o 
  -8   5   8        1.42       -0.97      6.96 o 
  -7   5   8      110.99      121.20     16.25 o 
  -6   5   8        0.94       -1.90      6.21 o 
  -5   5   8      187.01      166.93     18.36 o 
  -4   5   8       34.69       53.69     12.55 o 
  -3   5   8       15.94        3.94      8.24 o 
  -2   5   8        2.22      -15.78     10.52 o 
  -1   5   8        9.36        6.19      7.82 o 
   0   5   8       51.65       62.24     13.09 o 
   1   5   8       17.39       43.44     12.76 o 
  -7   6   8        1.51       -6.97      7.83 o 
  -6   6   8       77.09      109.66     15.86 o 
  -5   6   8       63.02       70.85     13.59 o 
  -4   6   8       56.37       82.83     14.28 o 
  -3   6   8        4.89       11.76      7.91 o 
  -2   6   8       40.98       38.55     11.99 o 
  -1   6   8       91.54       85.44     15.20 o 
   0   6   8      311.01      300.67     26.19 o 
  -8   1   9      265.92      283.23     15.96 o 
  -7   1   9       17.90       17.79      5.08 o 
  -6   1   9        1.11        5.73      4.54 o 
  -5   1   9       34.34       31.60      6.41 o 
  -4   1   9       69.31       84.75      9.77 o 
  -3   1   9      180.11      197.13     13.84 o 
  -2   1   9      217.35      215.46     14.48 o 
  -1   1   9      160.22      151.55     12.62 o 
   0   1   9       71.08       79.43      9.66 o 
  -7   2   9        3.83        4.58      6.81 o 
  -6   2   9      106.53       89.46     13.88 o 
  -5   2   9        9.21       11.87      5.42 o 
  -4   2   9        1.05       -1.45      4.41 o 
  -3   2   9        8.36        4.35      4.26 o 
  -2   2   9        2.14        6.22      5.04 o 
  -1   2   9       33.40       30.59      6.73 o 
   0   2   9        2.25        7.84      6.94 o 
  -6   3   9      517.07      542.39     33.25 o 
  -5   3   9      352.91      336.40     26.42 o 
  -4   3   9       61.34       46.03     10.97 o 
  -3   3   9       44.97       43.31     11.00 o 
  -2   3   9        2.14       -4.45      8.89 o 
  -1   3   9        0.98        8.59      8.39 o 
  -5   4   9        1.42        2.88      8.48 o 
  -4   4   9        0.45      -10.18      9.18 o 
  -3   4   9        0.71       12.93      9.16 o 
                                                 
